# Supplementary material for: Dosage-sensitivity shapes how genes transcriptionally respond to allopolyploidy and homoeologous exchange in resynthesized Brassica napus
Source: Genetics. 2023 Jun 20;225(1):iyad114. doi: 10.1093/genetics/iyad114 (PMC10471226; doi:10.1093/genetics/iyad114)
Supplement: iyad114_Supplementary_Data [file iyad114_supplementary_data.zip]

Archive with 9 entries (9 files):
- Figure_S1_GENETICS-2023-306243.pdf
- Figure_S2_GENETICS-2023-306243.pdf
- Figure_S3_GENETICS-2023-306243.pdf
- Figure_S4_GENETICS-2023-306243.pdf
- Figure_S5_GENETICS-2023-306243.pdf
- Figure_S6_GENETICS-2023-306243.pdf
- Figure_S7_GENETICS-2023-306243.pdf
- Figure_S8_GENETICS-2023-306243.pdf
- File_S1_GENETICS-2023-306243.xlsx
