# Supplementary material for: Dosage-sensitivity shapes how genes transcriptionally respond to allopolyploidy and homoeologous exchange in resynthesized Brassica napus
Source: Genetics. 2023 Jun 20;225(1):iyad114. doi: 10.1093/genetics/iyad114 (PMC10471226; doi:10.1093/genetics/iyad114)
Supplement: iyad114_Supplementary_Data [file iyad114_supplementary_data.zip › File_S1_GENETICS-2023-306243.xlsx]

## Sheet: Legend
Supplemental Data. Bird et al. 2023
Worksheet	Legend
At-Bol_Orthologs_wGO	Arabidopsis genes with their Gene ontology (GO) terms and Class assignments from Song et al. 2020, and their orthologs in Brassica oleracea
	Column	Row 2 Header	Definition
	A	TAIR10 ID	TAIR Gene ID
	B	GO	GO term ID
	C	GO cat	GO category (C=cellular compartment; F=molecular function; P=biological process)
	D	Class	Dosage sensitivity class as assigned by Song et al. 2020 Dosage sensitivity class (Class I = putatively dosage-insensitive; Class II = putatively dosage-sensitive).
	E	TAIR10.description	description of gene and putative function from TAIR 10
	F	TO1000 Ortholog GeneID	The inferred Brassica oleracea ortholog gene ID in the TO1000 reference genome
PRV_Main	Data underlying Figure 1A, the main comparison of polyploid response variance for GO term classes
	Column	Header	Description
	A	GO	GO Identifier
	B	Class	Dosage sensitivity class as assigned by Song et al. 2020 Dosage sensitivity class (Class I = putatively dosage-insensitive; Class II = putatively dosage-sensitive).
	C	avg_exp_response	mean expression response (homoeolog pair expression over midparent expression) for a given GO term
	E	sd_exp_response	standard deviation of expression response (homoeolog pair expression over midparent expression) for a given GO term
	F	PRV	Polyploid Response Variance (coefficient of variation for expression response; SD/mean)
	G	Total Gene Count	Total number of gene pairs assigned to that GO term that also had summed expression > 10TPM. Only GO terms with > 20 genes were used in final analysis
PRV_HEB	Data underlying Figure 1B, the comparison of polyploid response variance for GO term classes broken down by homoeolog expression bias
	Column	Header	Description
	A	GO	GO Identifier
	B	Class	Dosage sensitivity class as assigned by Song et al. 2020 Dosage sensitivity class (Class I = putatively dosage-insensitive; Class II = putatively dosage-sensitive).
	C	Subgenome Bias	Homoeolog expression bias status identified in progenitor orthologs based on Bird et al. 2021 analysis
	D	avg_exp_response	mean expression response (homoeolog pair expression over midparent expression) for a given GO term
	E	sd_exp_response	standard deviation of expression response (homoeolog pair expression over midparent expression) for a given GO term
	F	PRV	Polyploid Response Variance (coefficient of variation for expression response; SD/mean)
	G	Total Gene Count	Total number of gene pairs assigned to that GO term that also had summed expression > 10TPM. Only GO terms with > 20 genes were used in final analysis
PRV_Gen	Data underlying Figure 1C, the comparison of polyploid response variance for GO term classes broken down by generation
	Column	Header	Description
	A	GO	GO Identifier
	B	Class	Dosage sensitivity class as assigned by Song et al. 2020 Dosage sensitivity class (Class I = putatively dosage-insensitive; Class II = putatively dosage-sensitive).
	C	Generation	Which generation of self-fertilization the individual sample was from
	D	avg_exp_response	mean expression response (homoeolog pair expression over midparent expression) for a given GO term
	E	sd_exp_response	standard deviation of expression response (homoeolog pair expression over midparent expression) for a given GO term
	F	PRV	Polyploid Response Variance (coefficient of variation for expression response; SD/mean)
	G	Total Gene Count	Total number of gene pairs assigned to that GO term that also had summed expression > 10TPM. Only GO terms with > 20 genes were used in final analysis
HERV_Main_Plot	Data underlying Figure 2A, the main comparison of homoeologous exchange response variance of GO term classes
	Column	Header	Description
	A	GO	GO Identifier
	B	Class	Dosage sensitivity class as assigned by Song et al. 2020 Dosage sensitivity class (Class I = putatively dosage balance-insensitive; Class II = putatively dosage balance sensitive).
	C	avgHERV	mean HERV of the 4 dosage categories for a given GO term
	D	Total Gene Count	Total number of gene pairs across the 4 dosage categories that are assigned to that GO term and also had summed expression > 10TPM. Only GO terms with > 20 genes were used in final analysis
HERV_HEB_Plot	Data underlying Figure 2B, the comparison of homoeologous exchange response variance of GO term classes by homoeolog expression bias
	Column	Header	Description
	A	GO	GO Identifier
	B	Class	Dosage sensitivity class as assigned by Song et al. 2020 Dosage sensitivity class (Class I = putatively dosage-insensitive; Class II = putatively dosage-sensitive).
	C	Bias	Homoeolog expression bias status identified in progenitor orthologs, based on Bird et al. 2021 analysis
	D	avgHERV	mean HERV of the 4 dosage categories for a given GO term
	F	Total Gene Count	Total number of gene pairs across the 4 dosage categories that are assigned to that GO term and also had summed expression > 10TPM. Only GO terms with > 20 genes were used in final analysis
HERV_Gen_Plot	Data underlying Figure 2C, the comparison of homoeologous exchange response variance of GO term classes by homoeolog expression bias
	Column	Header	Description
	A	GO	GO Identifier
	B	Class	Dosage sensitivity class as assigned by Song et al. 2020 Dosage sensitivity class (Class I = putatively dosage balance-insensitive; Class II = putatively dosage balance sensitive).
	C	Generation	Which generation of self-fertilization the individual sample was from
	D	avgHERV	mean HERV of the 4 dosage categories for a given GO term
	F	Total Gene Count	Total number of gene pairs across the 4 dosage categories that are assigned to that GO term and also had summed expression > 10TPM. Only GO terms with > 20 genes were used in final analysis
PRV-HERV Comp GO term Class Breakdown	Comparison of the proportion of Class I and Class II genes affected homoeologous exhchange, and at 2:2 dosage
	Column	Header	Description
	A	Class I Count	Number of genes in Class I GO terms for 2:2 homoeolog pairs
	B	Class I %	percent of genes in Class I GO terms for 2:2 homoeolog pairs
	C	Class II Count	Number of genes in Class II GO terms for 2:2 homoeolog pairs
	D	Class II %	Percent of genes in Class II GO terms for 2:2 homoeolog pairs
	F	Class I Count	Number of genes in Class I GO terms for homoeolog exchange pairs
	H	Class I %	percent of genes in Class I GO terms for homoeolog exchange pairs
	H	Class II Count	Number of genes in Class II GO terms for homoeolog exchange pairs
	I	Class II %	Percent of genes in Class II GO terms for homoeolog exchange pairs
HERV_Main_Separate
	Expression response data from gene pairs experience different homoeologous exchange directions and magnitudes, prior to combining and analysis for main analyses
	Column	Header	Description
	A	GO	GO Identifier
	B	Class	Dosage sensitivity class as assigned by Song et al. 2020 Dosage sensitivity class (Class I = putatively dosage balance-insensitive; Class II = putatively dosage balance sensitive).
	C	dosage	Inferred direction and magnitude of homoeologous exchange event
	D	avg_exp_response	mean expression response (homoeolog pair expression over the appropriate expected midparent expression (see method section for details) for a given GO term
	E	sd_exp_response	standard deviation of expression response (homoeolog pair expression over the appropriate expected midparent expression for a given GO term
	F	HERV	Homoeologous Exchange Response Variance (coefficient of variation for expression response to homoeologous exchange; SD/mean) for a given GO term
	G	Gene Count	Number of gene pairs from each dosage category assigned to that GO term that also had summed expression > 10TPM

## Sheet: At-Bol_Orthologs_wGO
TAIR10 ID	GO	GO category	Class	TAIR10.description	TO1000 Ortholog GeneID
AT1G01010	GO:0005634	C	I	ANAC001 (Arabidopsis NAC domain containing protein 1); transcription factor	Bo5g002950
AT1G01010	GO:0016021	C	I	ANAC001 (Arabidopsis NAC domain containing protein 1); transcription factor	Bo5g002950
AT1G01010	GO:0003677	F	II	ANAC001 (Arabidopsis NAC domain containing protein 1); transcription factor	Bo5g002950
AT1G01010	GO:0003700	F	II	ANAC001 (Arabidopsis NAC domain containing protein 1); transcription factor	Bo5g002950
AT1G01010	GO:0006355	P	II	ANAC001 (Arabidopsis NAC domain containing protein 1); transcription factor	Bo5g002950
AT1G01010	GO:0006351	P	II	ANAC001 (Arabidopsis NAC domain containing protein 1); transcription factor	Bo5g002950
AT1G01020	GO:0016021	C	I	ARV1	Bo5g002840
AT1G01020	GO:0016020	C	I	ARV1	Bo5g002840
AT1G01020	GO:0005794	C	II	ARV1	Bo5g002840
AT1G01020	GO:0005783	C	I	ARV1	Bo5g002840
AT1G01020	GO:0016125	P	I	ARV1	Bo5g002840
AT1G01030	GO:0005634	C	I	NGA3 (NGATHA3); transcription factor	Bo5g002790
AT1G01030	GO:0003677	F	II	NGA3 (NGATHA3); transcription factor	Bo5g002790
AT1G01030	GO:0003700	F	II	NGA3 (NGATHA3); transcription factor	Bo5g002790
AT1G01030	GO:0009908	P	II	NGA3 (NGATHA3); transcription factor	Bo5g002790
AT1G01030	GO:0006355	P	II	NGA3 (NGATHA3); transcription factor	Bo5g002790
AT1G01030	GO:0006351	P	II	NGA3 (NGATHA3); transcription factor	Bo5g002790
AT1G01030	GO:0048366	P	II	NGA3 (NGATHA3); transcription factor	Bo5g002790
AT1G01040	GO:0005737	C	I	DCL1 (DICER-LIKE 1); ATP-dependent helicase/ double-stranded RNA binding / protein binding / ribonuclease III	Bo5g002780
AT1G01040	GO:0005634	C	I	DCL1 (DICER-LIKE 1); ATP-dependent helicase/ double-stranded RNA binding / protein binding / ribonuclease III	Bo5g002780
AT1G01040	GO:0005515	F	II	DCL1 (DICER-LIKE 1); ATP-dependent helicase/ double-stranded RNA binding / protein binding / ribonuclease III	Bo5g002780
AT1G01040	GO:0003723	F	I	DCL1 (DICER-LIKE 1); ATP-dependent helicase/ double-stranded RNA binding / protein binding / ribonuclease III	Bo5g002780
AT1G01040	GO:0005524	F	I	DCL1 (DICER-LIKE 1); ATP-dependent helicase/ double-stranded RNA binding / protein binding / ribonuclease III	Bo5g002780
AT1G01040	GO:0004386	F	I	DCL1 (DICER-LIKE 1); ATP-dependent helicase/ double-stranded RNA binding / protein binding / ribonuclease III	Bo5g002780
AT1G01040	GO:0003677	F	II	DCL1 (DICER-LIKE 1); ATP-dependent helicase/ double-stranded RNA binding / protein binding / ribonuclease III	Bo5g002780
AT1G01040	GO:0046872	F	I	DCL1 (DICER-LIKE 1); ATP-dependent helicase/ double-stranded RNA binding / protein binding / ribonuclease III	Bo5g002780
AT1G01040	GO:0006396	P	I	DCL1 (DICER-LIKE 1); ATP-dependent helicase/ double-stranded RNA binding / protein binding / ribonuclease III	Bo5g002780
AT1G01040	GO:0031047	P	I	DCL1 (DICER-LIKE 1); ATP-dependent helicase/ double-stranded RNA binding / protein binding / ribonuclease III	Bo5g002780
AT1G01040	GO:0010228	P	II	DCL1 (DICER-LIKE 1); ATP-dependent helicase/ double-stranded RNA binding / protein binding / ribonuclease III	Bo5g002780
AT1G01040	GO:0009908	P	II	DCL1 (DICER-LIKE 1); ATP-dependent helicase/ double-stranded RNA binding / protein binding / ribonuclease III	Bo5g002780
AT1G01040	GO:0008026	F	I	DCL1 (DICER-LIKE 1); ATP-dependent helicase/ double-stranded RNA binding / protein binding / ribonuclease III	Bo5g002780
AT1G01050	GO:0005737	C	I	AtPPa1 (Arabidopsis thaliana pyrophosphorylase 1); inorganic diphosphatase	Bo5g002770
AT1G01050	GO:0005829	C	II	AtPPa1 (Arabidopsis thaliana pyrophosphorylase 1); inorganic diphosphatase	Bo5g002770
AT1G01050	GO:0016020	C	I	AtPPa1 (Arabidopsis thaliana pyrophosphorylase 1); inorganic diphosphatase	Bo5g002770
AT1G01050	GO:0005634	C	I	AtPPa1 (Arabidopsis thaliana pyrophosphorylase 1); inorganic diphosphatase	Bo5g002770
AT1G01050	GO:0000287	F	I	AtPPa1 (Arabidopsis thaliana pyrophosphorylase 1); inorganic diphosphatase	Bo5g002770
AT1G01070	GO:0016021	C	I	nodulin MtN21 family protein	Bo5g002750
AT1G01070	GO:0048316	P	II	nodulin MtN21 family protein	Bo5g002750
AT1G01100	GO:0005829	C	II	60S acidic ribosomal protein P1 (RPP1A)	Bo5g002710
AT1G01100	GO:0005737	C	I	60S acidic ribosomal protein P1 (RPP1A)	Bo5g002710
AT1G01100	GO:0005840	C	II	60S acidic ribosomal protein P1 (RPP1A)	Bo5g002710
AT1G01100	GO:0005634	C	I	60S acidic ribosomal protein P1 (RPP1A)	Bo5g002710
AT1G01100	GO:0006414	P	I	60S acidic ribosomal protein P1 (RPP1A)	Bo5g002710
AT1G01110	GO:0005634	C	I	IQD18 (IQ-domain 18)	Bo5g002700
AT1G01120	GO:0016021	C	I	KCS1 (3-KETOACYL-COA SYNTHASE 1); acyltransferase/ fatty acid elongase	Bo5g002690
AT1G01120	GO:0016020	C	I	KCS1 (3-KETOACYL-COA SYNTHASE 1); acyltransferase/ fatty acid elongase	Bo5g002690
AT1G01120	GO:0005783	C	I	KCS1 (3-KETOACYL-COA SYNTHASE 1); acyltransferase/ fatty acid elongase	Bo5g002690
AT1G01120	GO:0009416	P	II	KCS1 (3-KETOACYL-COA SYNTHASE 1); acyltransferase/ fatty acid elongase	Bo5g002690
AT1G01120	GO:0042335	P	I	KCS1 (3-KETOACYL-COA SYNTHASE 1); acyltransferase/ fatty acid elongase	Bo5g002690
AT1G01120	GO:0006633	P	II	KCS1 (3-KETOACYL-COA SYNTHASE 1); acyltransferase/ fatty acid elongase	Bo5g002690
AT1G01140	GO:0005737	C	I	CIPK9 (CBL-INTERACTING PROTEIN KINASE 9); ATP binding / kinase/ protein kinase/ protein serine/threonine kinase	Bo5g002680
AT1G01140	GO:0005634	C	I	CIPK9 (CBL-INTERACTING PROTEIN KINASE 9); ATP binding / kinase/ protein kinase/ protein serine/threonine kinase	Bo5g002680
AT1G01140	GO:0005524	F	I	CIPK9 (CBL-INTERACTING PROTEIN KINASE 9); ATP binding / kinase/ protein kinase/ protein serine/threonine kinase	Bo5g002680
AT1G01140	GO:0005515	F	II	CIPK9 (CBL-INTERACTING PROTEIN KINASE 9); ATP binding / kinase/ protein kinase/ protein serine/threonine kinase	Bo5g002680
AT1G01140	GO:0018105	P	II	CIPK9 (CBL-INTERACTING PROTEIN KINASE 9); ATP binding / kinase/ protein kinase/ protein serine/threonine kinase	Bo5g002680
AT1G01140	GO:0035556	P	II	CIPK9 (CBL-INTERACTING PROTEIN KINASE 9); ATP binding / kinase/ protein kinase/ protein serine/threonine kinase	Bo5g002680
AT1G01160	GO:0005634	C	I	SSXT protein-related / transcription co-activator-related	Bo5g002670
AT1G01160	GO:0005515	F	II	SSXT protein-related / transcription co-activator-related	Bo5g002670
AT1G01160	GO:0003713	F	I	SSXT protein-related / transcription co-activator-related	Bo5g002670
AT1G01160	GO:0006355	P	II	SSXT protein-related / transcription co-activator-related	Bo5g002670
AT1G01160	GO:0008283	P	II	SSXT protein-related / transcription co-activator-related	Bo5g002670
AT1G01160	GO:0006351	P	II	SSXT protein-related / transcription co-activator-related	Bo5g002670
AT1G01160	GO:0048366	P	II	SSXT protein-related / transcription co-activator-related	Bo5g002670
AT1G01170	GO:0016021	C	I	ozone-responsive stress-related protein putative	Bo5g002660
AT1G01170	GO:0016020	C	I	ozone-responsive stress-related protein putative	Bo5g002660
AT1G01190	GO:0016020	C	I	CYP78A8; electron carrier/ heme binding / iron ion binding / monooxygenase/ oxygen binding	Bo5g002640
AT1G01190	GO:0016709	F	I	CYP78A8; electron carrier/ heme binding / iron ion binding / monooxygenase/ oxygen binding	Bo5g002640
AT1G01190	GO:0019825	F	I	CYP78A8; electron carrier/ heme binding / iron ion binding / monooxygenase/ oxygen binding	Bo5g002640
AT1G01190	GO:0044550	P	I	CYP78A8; electron carrier/ heme binding / iron ion binding / monooxygenase/ oxygen binding	Bo5g002640
AT1G01200	GO:0005634	C	I	ATRABA3 (ARABIDOPSIS RAB GTPASE HOMOLOG A3); GTP binding	Bo5g002630
AT1G01200	GO:0005768	C	II	ATRABA3 (ARABIDOPSIS RAB GTPASE HOMOLOG A3); GTP binding	Bo5g002630
AT1G01200	GO:0009504	C	II	ATRABA3 (ARABIDOPSIS RAB GTPASE HOMOLOG A3); GTP binding	Bo5g002630
AT1G01200	GO:0005794	C	II	ATRABA3 (ARABIDOPSIS RAB GTPASE HOMOLOG A3); GTP binding	Bo5g002630
AT1G01200	GO:0015031	P	II	ATRABA3 (ARABIDOPSIS RAB GTPASE HOMOLOG A3); GTP binding	Bo5g002630
AT1G01250	GO:0005634	C	I	AP2 domain-containing transcription factor putative	Bo5g002600
AT1G01250	GO:0003677	F	II	AP2 domain-containing transcription factor putative	Bo5g002600
AT1G01250	GO:0003700	F	II	AP2 domain-containing transcription factor putative	Bo5g002600
AT1G01250	GO:0009873	P	II	AP2 domain-containing transcription factor putative	Bo5g002600
AT1G01250	GO:0006355	P	II	AP2 domain-containing transcription factor putative	Bo5g002600
AT1G01250	GO:0006351	P	II	AP2 domain-containing transcription factor putative	Bo5g002600
AT1G01260	GO:0005634	C	I	basic helix-loop-helix (bHLH) family protein	Bo5g002590
AT1G01260	GO:0005737	C	I	basic helix-loop-helix (bHLH) family protein	Bo5g002590
AT1G01260	GO:0005515	F	II	basic helix-loop-helix (bHLH) family protein	Bo5g002590
AT1G01260	GO:0003700	F	II	basic helix-loop-helix (bHLH) family protein	Bo5g002590
AT1G01260	GO:0003677	F	II	basic helix-loop-helix (bHLH) family protein	Bo5g002590
AT1G01260	GO:0044212	F	II	basic helix-loop-helix (bHLH) family protein	Bo5g002590
AT1G01260	GO:0006355	P	II	basic helix-loop-helix (bHLH) family protein	Bo5g002590
AT1G01260	GO:0006351	P	II	basic helix-loop-helix (bHLH) family protein	Bo5g002590
AT1G01280	GO:0016020	C	I	CYP703A2 (CYTOCHROME P450 FAMILY 703 SUBFAMILY A POLYPEPTIDE 2); oxidoreductase acting on paired donors with incorporation or reduction of molecular oxygen NADH or NADPH as one donor and incorporation of one atom of oxygen / oxygen binding	Bo5g002580
AT1G01280	GO:0016021	C	I	CYP703A2 (CYTOCHROME P450 FAMILY 703 SUBFAMILY A POLYPEPTIDE 2); oxidoreductase acting on paired donors with incorporation or reduction of molecular oxygen NADH or NADPH as one donor and incorporation of one atom of oxygen / oxygen binding	Bo5g002580
AT1G01280	GO:0005506	F	I	CYP703A2 (CYTOCHROME P450 FAMILY 703 SUBFAMILY A POLYPEPTIDE 2); oxidoreductase acting on paired donors with incorporation or reduction of molecular oxygen NADH or NADPH as one donor and incorporation of one atom of oxygen / oxygen binding	Bo5g002580
AT1G01280	GO:0020037	F	I	CYP703A2 (CYTOCHROME P450 FAMILY 703 SUBFAMILY A POLYPEPTIDE 2); oxidoreductase acting on paired donors with incorporation or reduction of molecular oxygen NADH or NADPH as one donor and incorporation of one atom of oxygen / oxygen binding	Bo5g002580
AT1G01280	GO:0016709	F	I	CYP703A2 (CYTOCHROME P450 FAMILY 703 SUBFAMILY A POLYPEPTIDE 2); oxidoreductase acting on paired donors with incorporation or reduction of molecular oxygen NADH or NADPH as one donor and incorporation of one atom of oxygen / oxygen binding	Bo5g002580
AT1G01280	GO:0019825	F	I	CYP703A2 (CYTOCHROME P450 FAMILY 703 SUBFAMILY A POLYPEPTIDE 2); oxidoreductase acting on paired donors with incorporation or reduction of molecular oxygen NADH or NADPH as one donor and incorporation of one atom of oxygen / oxygen binding	Bo5g002580
AT1G01280	GO:0009555	P	II	CYP703A2 (CYTOCHROME P450 FAMILY 703 SUBFAMILY A POLYPEPTIDE 2); oxidoreductase acting on paired donors with incorporation or reduction of molecular oxygen NADH or NADPH as one donor and incorporation of one atom of oxygen / oxygen binding	Bo5g002580
AT1G01280	GO:0055114	P	I	CYP703A2 (CYTOCHROME P450 FAMILY 703 SUBFAMILY A POLYPEPTIDE 2); oxidoreductase acting on paired donors with incorporation or reduction of molecular oxygen NADH or NADPH as one donor and incorporation of one atom of oxygen / oxygen binding	Bo5g002580
AT1G01280	GO:0044550	P	I	CYP703A2 (CYTOCHROME P450 FAMILY 703 SUBFAMILY A POLYPEPTIDE 2); oxidoreductase acting on paired donors with incorporation or reduction of molecular oxygen NADH or NADPH as one donor and incorporation of one atom of oxygen / oxygen binding	Bo5g002580
AT1G01300	GO:0016020	C	I	aspartyl protease family protein	Bo5g002570
AT1G01300	GO:0009505	C	I	aspartyl protease family protein	Bo5g002570
AT1G01300	GO:0005576	C	I	aspartyl protease family protein	Bo5g002570
AT1G01300	GO:0080167	P	II	aspartyl protease family protein	Bo5g002570
AT1G01300	GO:0006508	P	I	aspartyl protease family protein	Bo5g002570
AT1G01310	GO:0005576	C	I	allergen V5/Tpx-1-related family protein	Bo5g002560
AT1G01320	GO:0005829	C	II	tetratricopeptide repeat (TPR)-containing protein	Bo5g002550
AT1G01320	GO:0005737	C	I	tetratricopeptide repeat (TPR)-containing protein	Bo5g002550
AT1G01320	GO:0005634	C	I	tetratricopeptide repeat (TPR)-containing protein	Bo5g002550
AT1G01360	GO:0005634	C	I	unknown protein	Bo5g002530
AT1G01360	GO:0005515	F	II	unknown protein	Bo5g002530
AT1G01360	GO:0009738	P	II	unknown protein	Bo5g002530
AT1G01390	GO:0005783	C	I	UDP-glucoronosyl/UDP-glucosyl transferase family protein	Bo5g002510
AT1G01390	GO:0016757	F	I	UDP-glucoronosyl/UDP-glucosyl transferase family protein	Bo5g002510
AT1G01390	GO:0008194	F	I	UDP-glucoronosyl/UDP-glucosyl transferase family protein	Bo5g002510
AT1G01390	GO:0008152	P	I	UDP-glucoronosyl/UDP-glucosyl transferase family protein	Bo5g002510
AT1G01430	GO:0005794	C	II	unknown protein	Bo5g002500
AT1G01430	GO:0016021	C	I	unknown protein	Bo5g002500
AT1G01430	GO:0016413	F	II	unknown protein	Bo5g002500
AT1G01440	GO:0005634	C	I	extra-large G-protein-related	Bo5g002490
AT1G01460	GO:0005634	C	I	PIPK11; 1-phosphatidylinositol-4-phosphate 5-kinase/ phosphatidylinositol phosphate kinase	Bo5g002470
AT1G01460	GO:0005524	F	I	PIPK11; 1-phosphatidylinositol-4-phosphate 5-kinase/ phosphatidylinositol phosphate kinase	Bo5g002470
AT1G01480	GO:0005737	C	I	ACS2; 1-aminocyclopropane-1-carboxylate synthase	Bo5g002460
AT1G01480	GO:0005515	F	II	ACS2; 1-aminocyclopropane-1-carboxylate synthase	Bo5g002460
AT1G01490	GO:0005634	C	I	heavy-metal-associated domain-containing protein	Bo5g002450
AT1G01490	GO:0046872	F	I	heavy-metal-associated domain-containing protein	Bo5g002450
AT1G01490	GO:0030001	P	I	heavy-metal-associated domain-containing protein	Bo5g002450
AT1G01520	GO:0005634	C	I	myb family transcription factor	Bo5g002430
AT1G01520	GO:0003700	F	II	myb family transcription factor	Bo5g002430
AT1G01520	GO:0003677	F	II	myb family transcription factor	Bo5g002430
AT1G01520	GO:0006355	P	II	myb family transcription factor	Bo5g002430
AT1G01520	GO:0006351	P	II	myb family transcription factor	Bo5g002430
AT1G01540	GO:0016021	C	I	protein kinase family protein	Bo5g002420
AT1G01540	GO:0005524	F	I	protein kinase family protein	Bo5g002420
AT1G01540	GO:0046777	P	II	protein kinase family protein	Bo5g002420
AT1G01550	GO:0005634	C	I	BPS1 (BYPASS 1)	Bo5g002410
AT1G01550	GO:0048364	P	II	BPS1 (BYPASS 1)	Bo5g002410
AT1G01570	GO:0005783	C	I	fringe-related protein	Bo5g002400
AT1G01570	GO:0005794	C	II	fringe-related protein	Bo5g002400
AT1G01570	GO:0016021	C	I	fringe-related protein	Bo5g002400
AT1G01570	GO:0016757	F	I	fringe-related protein	Bo5g002400
AT1G01570	GO:0016740	F	I	fringe-related protein	Bo5g002400
AT1G01580	GO:0016021	C	I	FRO2 (FERRIC REDUCTION OXIDASE 2); ferric-chelate reductase	Bo5g002390
AT1G01580	GO:0005634	C	I	FRO2 (FERRIC REDUCTION OXIDASE 2); ferric-chelate reductase	Bo5g002390
AT1G01580	GO:0016020	C	I	FRO2 (FERRIC REDUCTION OXIDASE 2); ferric-chelate reductase	Bo5g002390
AT1G01580	GO:0016491	F	I	FRO2 (FERRIC REDUCTION OXIDASE 2); ferric-chelate reductase	Bo5g002390
AT1G01580	GO:0046872	F	I	FRO2 (FERRIC REDUCTION OXIDASE 2); ferric-chelate reductase	Bo5g002390
AT1G01580	GO:0055114	P	I	FRO2 (FERRIC REDUCTION OXIDASE 2); ferric-chelate reductase	Bo5g002390
AT1G01580	GO:0009617	P	I	FRO2 (FERRIC REDUCTION OXIDASE 2); ferric-chelate reductase	Bo5g002390
AT1G01580	GO:0009735	P	II	FRO2 (FERRIC REDUCTION OXIDASE 2); ferric-chelate reductase	Bo5g002390
AT1G01580	GO:0006811	P	II	FRO2 (FERRIC REDUCTION OXIDASE 2); ferric-chelate reductase	Bo5g002390
AT1G01600	GO:0016021	C	I	CYP86A4; fatty acid (omega-1)-hydroxylase/ oxygen binding	Bo5g002380
AT1G01600	GO:0019825	F	I	CYP86A4; fatty acid (omega-1)-hydroxylase/ oxygen binding	Bo5g002380
AT1G01600	GO:0005506	F	I	CYP86A4; fatty acid (omega-1)-hydroxylase/ oxygen binding	Bo5g002380
AT1G01600	GO:0020037	F	I	CYP86A4; fatty acid (omega-1)-hydroxylase/ oxygen binding	Bo5g002380
AT1G01600	GO:0006631	P	I	CYP86A4; fatty acid (omega-1)-hydroxylase/ oxygen binding	Bo5g002380
AT1G01600	GO:0055114	P	I	CYP86A4; fatty acid (omega-1)-hydroxylase/ oxygen binding	Bo5g002380
AT1G01610	GO:0016020	C	I	GPAT4 (GLYCEROL-3-PHOSPHATE ACYLTRANSFERASE 4); 1-acylglycerol-3-phosphate O-acyltransferase/ acyltransferase	Bo5g001000
AT1G01610	GO:0016021	C	I	GPAT4 (GLYCEROL-3-PHOSPHATE ACYLTRANSFERASE 4); 1-acylglycerol-3-phosphate O-acyltransferase/ acyltransferase	Bo5g001000
AT1G01610	GO:0016791	F	II	GPAT4 (GLYCEROL-3-PHOSPHATE ACYLTRANSFERASE 4); 1-acylglycerol-3-phosphate O-acyltransferase/ acyltransferase	Bo5g001000
AT1G01610	GO:0008654	P	II	GPAT4 (GLYCEROL-3-PHOSPHATE ACYLTRANSFERASE 4); 1-acylglycerol-3-phosphate O-acyltransferase/ acyltransferase	Bo5g001000
AT1G01620	GO:0016021	C	I	PIP1C (PLASMA MEMBRANE INTRINSIC PROTEIN 1C); water channel	Bo5g001010
AT1G01620	GO:0016020	C	I	PIP1C (PLASMA MEMBRANE INTRINSIC PROTEIN 1C); water channel	Bo5g001010
AT1G01620	GO:0005515	F	II	PIP1C (PLASMA MEMBRANE INTRINSIC PROTEIN 1C); water channel	Bo5g001010
AT1G01620	GO:0055085	P	I	PIP1C (PLASMA MEMBRANE INTRINSIC PROTEIN 1C); water channel	Bo5g001010
AT1G01630	GO:0005634	C	I	SEC14 cytosolic factor putative / phosphoglyceride transfer protein putative	Bo5g001020
AT1G01630	GO:0005215	F	I	SEC14 cytosolic factor putative / phosphoglyceride transfer protein putative	Bo5g001020
AT1G01640	GO:0005737	C	I	speckle-type POZ protein-related	Bo5g001030
AT1G01640	GO:0005515	F	II	speckle-type POZ protein-related	Bo5g001030
AT1G01640	GO:0009908	P	II	speckle-type POZ protein-related	Bo5g001030
AT1G01650	GO:0006508	P	I	aspartic-type endopeptidase/ peptidase	Bo5g001040
AT1G01660	GO:0005634	C	I	U-box domain-containing protein	Bo5g001050
AT1G01690	GO:0005634	C	I	unknown protein	Bo5g001080
AT1G01690	GO:0009555	P	II	unknown protein	Bo5g001080
AT1G01710	GO:0005777	C	I	acyl-CoA thioesterase family protein	Bo5g001090
AT1G01720	GO:0005634	C	I	ATAF1; transcription activator/ transcription factor	Bo5g001100
AT1G01720	GO:0003700	F	II	ATAF1; transcription activator/ transcription factor	Bo5g001100
AT1G01720	GO:0003677	F	II	ATAF1; transcription activator/ transcription factor	Bo5g001100
AT1G01720	GO:0006351	P	II	ATAF1; transcription activator/ transcription factor	Bo5g001100
AT1G01720	GO:0009788	P	II	ATAF1; transcription activator/ transcription factor	Bo5g001100
AT1G01720	GO:0006355	P	II	ATAF1; transcription activator/ transcription factor	Bo5g001100
AT1G01740	GO:0004675	F	II	protein kinase family protein	Bo5g001130
AT1G01740	GO:0009742	P	II	protein kinase family protein	Bo5g001130
AT1G01740	GO:0007166	P	II	protein kinase family protein	Bo5g001130
AT1G01760	GO:0005634	C	I	RNA binding / adenosine deaminase	Bo5g001140
AT1G01760	GO:0003723	F	I	RNA binding / adenosine deaminase	Bo5g001140
AT1G01760	GO:0006396	P	I	RNA binding / adenosine deaminase	Bo5g001140
AT1G01780	GO:0005737	C	I	LIM domain-containing protein	Bo5g001150
AT1G01780	GO:0051017	P	II	LIM domain-containing protein	Bo5g001150
AT1G01790	GO:0016021	C	I	KEA1 (K EFFLUX ANTIPORTER 1); potassium ion transmembrane transporter/ potassium:hydrogen antiporter	Bo5g001160
AT1G01790	GO:0016020	C	I	KEA1 (K EFFLUX ANTIPORTER 1); potassium ion transmembrane transporter/ potassium:hydrogen antiporter	Bo5g001160
AT1G01900	GO:0005576	C	I	SBTI1.1; serine-type endopeptidase	Bo5g001210
AT1G01900	GO:0048046	C	I	SBTI1.1; serine-type endopeptidase	Bo5g001210
AT1G01900	GO:0004252	F	I	SBTI1.1; serine-type endopeptidase	Bo5g001210
AT1G01900	GO:0006508	P	I	SBTI1.1; serine-type endopeptidase	Bo5g001210
AT1G01910	GO:0005829	C	II	anion-transporting ATPase putative	Bo5g001230
AT1G01910	GO:0005783	C	I	anion-transporting ATPase putative	Bo5g001230
AT1G01910	GO:0016020	C	I	anion-transporting ATPase putative	Bo5g001230
AT1G01910	GO:0005515	F	II	anion-transporting ATPase putative	Bo5g001230
AT1G01910	GO:0016887	F	I	anion-transporting ATPase putative	Bo5g001230
AT1G01910	GO:0005524	F	I	anion-transporting ATPase putative	Bo5g001230
AT1G01910	GO:0046872	F	I	anion-transporting ATPase putative	Bo5g001230
AT1G01910	GO:0043621	F	II	anion-transporting ATPase putative	Bo5g001230
AT1G01990	GO:0005575	C	I	FUNCTIONS IN: molecular_function unknown; INVOLVED IN: biological_process unknown; LOCATED IN: cellular_component unknown; EXPRESSED IN: 22 plant structures; EXPRESSED DURING: 13 growth stages; BEST Arabidopsis thaliana protein match is: chloroplast lumen common family protein (TAIR:AT2G37400.1); Has 16 Blast hits to 16 proteins in 2 species: Archae - 0; Bacteria - 0; Metazoa - 0; Fungi - 0; Plan…	Bo5g001250
AT1G02040	GO:0005634	C	I	zinc finger (C2H2 type) family protein	Bo5g001300
AT1G02040	GO:0003700	F	II	zinc finger (C2H2 type) family protein	Bo5g001300
AT1G02040	GO:0008270	F	II	zinc finger (C2H2 type) family protein	Bo5g001300
AT1G02065	GO:0005634	C	I	SPL8 (SQUAMOSA PROMOTER BINDING PROTEIN-LIKE 8); DNA binding	Bo5g001290
AT1G02065	GO:0005737	C	I	SPL8 (SQUAMOSA PROMOTER BINDING PROTEIN-LIKE 8); DNA binding	Bo5g001290
AT1G02065	GO:0046872	F	I	SPL8 (SQUAMOSA PROMOTER BINDING PROTEIN-LIKE 8); DNA binding	Bo5g001290
AT1G02065	GO:0003677	F	II	SPL8 (SQUAMOSA PROMOTER BINDING PROTEIN-LIKE 8); DNA binding	Bo5g001290
AT1G02065	GO:0006351	P	II	SPL8 (SQUAMOSA PROMOTER BINDING PROTEIN-LIKE 8); DNA binding	Bo5g001290
AT1G02065	GO:0030154	P	II	SPL8 (SQUAMOSA PROMOTER BINDING PROTEIN-LIKE 8); DNA binding	Bo5g001290
AT1G02065	GO:0006355	P	II	SPL8 (SQUAMOSA PROMOTER BINDING PROTEIN-LIKE 8); DNA binding	Bo5g001290
AT1G02080	GO:0016020	C	I	transcriptional regulator-related	Bo5g001270
AT1G02080	GO:0005829	C	II	transcriptional regulator-related	Bo5g001270
AT1G02090	GO:0005737	C	I	FUS5 (FUSCA 5); MAP kinase kinase	Bo5g001310
AT1G02090	GO:0005829	C	II	FUS5 (FUSCA 5); MAP kinase kinase	Bo5g001310
AT1G02090	GO:0005634	C	I	FUS5 (FUSCA 5); MAP kinase kinase	Bo5g001310
AT1G02090	GO:0000502	C	II	FUS5 (FUSCA 5); MAP kinase kinase	Bo5g001310
AT1G02090	GO:0005515	F	II	FUS5 (FUSCA 5); MAP kinase kinase	Bo5g001310
AT1G02120	GO:0005634	C	I	VAD1 (VASCULAR ASSOCIATED DEATH1)	Bo5g001320
AT1G02120	GO:0005783	C	I	VAD1 (VASCULAR ASSOCIATED DEATH1)	Bo5g001320
AT1G02120	GO:0042742	P	I	VAD1 (VASCULAR ASSOCIATED DEATH1)	Bo5g001320
AT1G02145	GO:0016021	C	I	transferase transferring glycosyl groups	Bo5g001340
AT1G02145	GO:0005783	C	I	transferase transferring glycosyl groups	Bo5g001340
AT1G02145	GO:0030433	P	I	transferase transferring glycosyl groups	Bo5g001340
AT1G02150	GO:0003729	F	II	pentatricopeptide (PPR) repeat-containing protein	Bo5g001350
AT1G02270	GO:0005634	C	I	endonuclease/exonuclease/phosphatase family protein / calcium-binding EF hand family protein	Bo5g002970
AT1G02270	GO:0016021	C	I	endonuclease/exonuclease/phosphatase family protein / calcium-binding EF hand family protein	Bo5g002970
AT1G02270	GO:0004519	F	I	endonuclease/exonuclease/phosphatase family protein / calcium-binding EF hand family protein	Bo5g002970
AT1G02270	GO:0003824	F	I	endonuclease/exonuclease/phosphatase family protein / calcium-binding EF hand family protein	Bo5g002970
AT1G02270	GO:0016491	F	I	endonuclease/exonuclease/phosphatase family protein / calcium-binding EF hand family protein	Bo5g002970
AT1G02270	GO:0055114	P	I	endonuclease/exonuclease/phosphatase family protein / calcium-binding EF hand family protein	Bo5g002970
AT1G02280	GO:0009707	C	I	TOC33 (TRANSLOCON AT THE OUTER ENVELOPE MEMBRANE OF CHLOROPLASTS 33); GTP binding / GTPase/ protein binding	Bo5g002990
AT1G02280	GO:0005623	C	II	TOC33 (TRANSLOCON AT THE OUTER ENVELOPE MEMBRANE OF CHLOROPLASTS 33); GTP binding / GTPase/ protein binding	Bo5g002990
AT1G02280	GO:0016021	C	I	TOC33 (TRANSLOCON AT THE OUTER ENVELOPE MEMBRANE OF CHLOROPLASTS 33); GTP binding / GTPase/ protein binding	Bo5g002990
AT1G02280	GO:0015450	F	II	TOC33 (TRANSLOCON AT THE OUTER ENVELOPE MEMBRANE OF CHLOROPLASTS 33); GTP binding / GTPase/ protein binding	Bo5g002990
AT1G02280	GO:0042802	F	II	TOC33 (TRANSLOCON AT THE OUTER ENVELOPE MEMBRANE OF CHLOROPLASTS 33); GTP binding / GTPase/ protein binding	Bo5g002990
AT1G02280	GO:0005515	F	II	TOC33 (TRANSLOCON AT THE OUTER ENVELOPE MEMBRANE OF CHLOROPLASTS 33); GTP binding / GTPase/ protein binding	Bo5g002990
AT1G02280	GO:0046872	F	I	TOC33 (TRANSLOCON AT THE OUTER ENVELOPE MEMBRANE OF CHLOROPLASTS 33); GTP binding / GTPase/ protein binding	Bo5g002990
AT1G02310	GO:0005576	C	I	glycosyl hydrolase family protein 5 / cellulase family protein / (1-4)-beta-mannan endohydrolase putative	Bo5g003010
AT1G02310	GO:0016021	C	I	glycosyl hydrolase family protein 5 / cellulase family protein / (1-4)-beta-mannan endohydrolase putative	Bo5g003010
AT1G02310	GO:0004553	F	I	glycosyl hydrolase family protein 5 / cellulase family protein / (1-4)-beta-mannan endohydrolase putative	Bo5g003010
AT1G02310	GO:0005975	P	I	glycosyl hydrolase family protein 5 / cellulase family protein / (1-4)-beta-mannan endohydrolase putative	Bo5g003010
AT1G02330	GO:0005634	C	I	FUNCTIONS IN: molecular_function unknown; INVOLVED IN: biological_process unknown; LOCATED IN: cellular_component unknown; EXPRESSED IN: 23 plant structures; EXPRESSED DURING: 15 growth stages; CONTAINS InterPro DOMAIN/s: Hepatocellular carcinoma-associated antigen 59 (InterPro:IPR010756); Has 1111 Blast hits to 862 proteins in 155 species: Archae - 2; Bacteria - 54; Metazoa - 381; Fungi - 93; Pl…	Bo5g003020
AT1G02330	GO:0005515	F	II	FUNCTIONS IN: molecular_function unknown; INVOLVED IN: biological_process unknown; LOCATED IN: cellular_component unknown; EXPRESSED IN: 23 plant structures; EXPRESSED DURING: 15 growth stages; CONTAINS InterPro DOMAIN/s: Hepatocellular carcinoma-associated antigen 59 (InterPro:IPR010756); Has 1111 Blast hits to 862 proteins in 155 species: Archae - 2; Bacteria - 54; Metazoa - 381; Fungi - 93; Pl…	Bo5g003020
AT1G02330	GO:0080022	P	II	FUNCTIONS IN: molecular_function unknown; INVOLVED IN: biological_process unknown; LOCATED IN: cellular_component unknown; EXPRESSED IN: 23 plant structures; EXPRESSED DURING: 15 growth stages; CONTAINS InterPro DOMAIN/s: Hepatocellular carcinoma-associated antigen 59 (InterPro:IPR010756); Has 1111 Blast hits to 862 proteins in 155 species: Archae - 2; Bacteria - 54; Metazoa - 381; Fungi - 93; Pl…	Bo5g003020
AT1G02360	GO:0005576	C	I	chitinase putative	Bo5g003080
AT1G02360	GO:0050832	P	I	chitinase putative	Bo5g003080
AT1G02380	GO:0005634	C	I	unknown protein	Bo5g003110
AT1G02380	GO:0016021	C	I	unknown protein	Bo5g003110
AT1G02390	GO:0016021	C	I	GPAT2 (GLYCEROL-3-PHOSPHATE ACYLTRANSFERASE 2); acyltransferase	Bo5g003130
AT1G02390	GO:0016020	C	I	GPAT2 (GLYCEROL-3-PHOSPHATE ACYLTRANSFERASE 2); acyltransferase	Bo5g003130
AT1G02390	GO:0016791	F	II	GPAT2 (GLYCEROL-3-PHOSPHATE ACYLTRANSFERASE 2); acyltransferase	Bo5g003130
AT1G02390	GO:0016311	P	II	GPAT2 (GLYCEROL-3-PHOSPHATE ACYLTRANSFERASE 2); acyltransferase	Bo5g003130
AT1G02400	GO:0005737	C	I	GA2OX6 (GIBBERELLIN 2-OXIDASE 6); gibberellin 2-beta-dioxygenase	Bo5g003140
AT1G02400	GO:0046872	F	I	GA2OX6 (GIBBERELLIN 2-OXIDASE 6); gibberellin 2-beta-dioxygenase	Bo5g003140
AT1G02400	GO:0009639	P	II	GA2OX6 (GIBBERELLIN 2-OXIDASE 6); gibberellin 2-beta-dioxygenase	Bo5g003140
AT1G02400	GO:0055114	P	I	GA2OX6 (GIBBERELLIN 2-OXIDASE 6); gibberellin 2-beta-dioxygenase	Bo5g003140
AT1G02410	GO:0043621	F	II	cytochrome c oxidase assembly protein CtaG / Cox11 family	Bo5g003150
AT1G02410	GO:0005507	F	I	cytochrome c oxidase assembly protein CtaG / Cox11 family	Bo5g003150
AT1G02410	GO:0009846	P	I	cytochrome c oxidase assembly protein CtaG / Cox11 family	Bo5g003150
AT1G02430	GO:0005794	C	II	ATARFD1B (ADP-ribosylation factor D1B); GTP binding	Bo5g003170
AT1G02430	GO:0006499	P	II	ATARFD1B (ADP-ribosylation factor D1B); GTP binding	Bo5g003170
AT1G02450	GO:0005634	C	I	NIMIN1 (NIM1-INTERACTING 1); protein binding	Bo5g003160
AT1G02450	GO:0005515	F	II	NIMIN1 (NIM1-INTERACTING 1); protein binding	Bo5g003160
AT1G02450	GO:0045892	P	II	NIMIN1 (NIM1-INTERACTING 1); protein binding	Bo5g003160
AT1G02450	GO:0042742	P	I	NIMIN1 (NIM1-INTERACTING 1); protein binding	Bo5g003160
AT1G02460	GO:0005576	C	I	glycoside hydrolase family 28 protein / polygalacturonase (pectinase) family protein	Bo5g003190
AT1G02460	GO:0016829	F	I	glycoside hydrolase family 28 protein / polygalacturonase (pectinase) family protein	Bo5g003190
AT1G02460	GO:0005975	P	I	glycoside hydrolase family 28 protein / polygalacturonase (pectinase) family protein	Bo5g003190
AT1G02520	GO:0005634	C	I	PGP11 (P-GLYCOPROTEIN 11); ATPase coupled to transmembrane movement of substances	Bo5g003210
AT1G02520	GO:0016021	C	I	PGP11 (P-GLYCOPROTEIN 11); ATPase coupled to transmembrane movement of substances	Bo5g003210
AT1G02520	GO:0042626	F	I	PGP11 (P-GLYCOPROTEIN 11); ATPase coupled to transmembrane movement of substances	Bo5g003210
AT1G02520	GO:0005524	F	I	PGP11 (P-GLYCOPROTEIN 11); ATPase coupled to transmembrane movement of substances	Bo5g003210
AT1G02520	GO:0055085	P	I	PGP11 (P-GLYCOPROTEIN 11); ATPase coupled to transmembrane movement of substances	Bo5g003210
AT1G02560	GO:0009532	C	II	CLPP5 (NUCLEAR ENCODED CLP PROTEASE 5); serine-type endopeptidase	Bo5g003220
AT1G02560	GO:0004252	F	I	CLPP5 (NUCLEAR ENCODED CLP PROTEASE 5); serine-type endopeptidase	Bo5g003220
AT1G02560	GO:0006508	P	I	CLPP5 (NUCLEAR ENCODED CLP PROTEASE 5); serine-type endopeptidase	Bo5g003220
AT1G02570	GO:0016021	C	I	unknown protein	Bo5g003230
AT1G02580	GO:0005634	C	I	MEA (MEDEA); sequence-specific DNA binding / transcription factor	Bo5g003240
AT1G02580	GO:0005515	F	II	MEA (MEDEA); sequence-specific DNA binding / transcription factor	Bo5g003240
AT1G02580	GO:0003700	F	II	MEA (MEDEA); sequence-specific DNA binding / transcription factor	Bo5g003240
AT1G02580	GO:0043565	F	II	MEA (MEDEA); sequence-specific DNA binding / transcription factor	Bo5g003240
AT1G02580	GO:0018024	F	II	MEA (MEDEA); sequence-specific DNA binding / transcription factor	Bo5g003240
AT1G02580	GO:0045892	P	II	MEA (MEDEA); sequence-specific DNA binding / transcription factor	Bo5g003240
AT1G02580	GO:0006351	P	II	MEA (MEDEA); sequence-specific DNA binding / transcription factor	Bo5g003240
AT1G02610	GO:0005737	C	I	zinc finger (C3HC4-type RING finger) family protein	Bo5g003250
AT1G02610	GO:0008270	F	II	zinc finger (C3HC4-type RING finger) family protein	Bo5g003250
AT1G02630	GO:0016021	C	I	equilibrative nucleoside transporter putative (ENT8)	Bo5g003270
AT1G02640	GO:0005576	C	I	BXL2 (BETA-XYLOSIDASE 2); hydrolase hydrolyzing O-glycosyl compounds	Bo5g003290
AT1G02640	GO:0009505	C	I	BXL2 (BETA-XYLOSIDASE 2); hydrolase hydrolyzing O-glycosyl compounds	Bo5g003290
AT1G02640	GO:0004553	F	I	BXL2 (BETA-XYLOSIDASE 2); hydrolase hydrolyzing O-glycosyl compounds	Bo5g003290
AT1G02640	GO:0005975	P	I	BXL2 (BETA-XYLOSIDASE 2); hydrolase hydrolyzing O-glycosyl compounds	Bo5g003290
AT1G02680	GO:0005667	C	II	TAF13 (TBP-ASSOCIATED FACTOR 13); DNA binding / RNA polymerase II transcription factor	Bo5g003300
AT1G02680	GO:0005634	C	I	TAF13 (TBP-ASSOCIATED FACTOR 13); DNA binding / RNA polymerase II transcription factor	Bo5g003300
AT1G02680	GO:0003677	F	II	TAF13 (TBP-ASSOCIATED FACTOR 13); DNA binding / RNA polymerase II transcription factor	Bo5g003300
AT1G02680	GO:0006357	P	II	TAF13 (TBP-ASSOCIATED FACTOR 13); DNA binding / RNA polymerase II transcription factor	Bo5g003300
AT1G02680	GO:0048316	P	II	TAF13 (TBP-ASSOCIATED FACTOR 13); DNA binding / RNA polymerase II transcription factor	Bo5g003300
AT1G02730	GO:0005794	C	II	ATCSLD5; 14-beta-D-xylan synthase/ cellulose synthase	Bo5g003350
AT1G02730	GO:0000139	C	II	ATCSLD5; 14-beta-D-xylan synthase/ cellulose synthase	Bo5g003350
AT1G02730	GO:0016021	C	I	ATCSLD5; 14-beta-D-xylan synthase/ cellulose synthase	Bo5g003350
AT1G02730	GO:0010583	P	II	ATCSLD5; 14-beta-D-xylan synthase/ cellulose synthase	Bo5g003350
AT1G02730	GO:0006970	P	II	ATCSLD5; 14-beta-D-xylan synthase/ cellulose synthase	Bo5g003350
AT1G02750	GO:0005634	C	I	zinc ion binding	Bo5g003360
AT1G02750	GO:0005737	C	I	zinc ion binding	Bo5g003360
AT1G02750	GO:0005524	F	I	zinc ion binding	Bo5g003360
AT1G02750	GO:0016787	F	I	zinc ion binding	Bo5g003360
AT1G02780	GO:0005829	C	II	emb2386 (embryo defective 2386); structural constituent of ribosome	Bo5g003370
AT1G02780	GO:0022625	C	II	emb2386 (embryo defective 2386); structural constituent of ribosome	Bo5g003370
AT1G02780	GO:0005737	C	I	emb2386 (embryo defective 2386); structural constituent of ribosome	Bo5g003370
AT1G02780	GO:0005840	C	II	emb2386 (embryo defective 2386); structural constituent of ribosome	Bo5g003370
AT1G02780	GO:0016020	C	I	emb2386 (embryo defective 2386); structural constituent of ribosome	Bo5g003370
AT1G02780	GO:0003729	F	II	emb2386 (embryo defective 2386); structural constituent of ribosome	Bo5g003370
AT1G02780	GO:0042254	P	II	emb2386 (embryo defective 2386); structural constituent of ribosome	Bo5g003370
AT1G02790	GO:0005576	C	I	PGA4 (POLYGALACTURONASE 4); polygalacturonase	Bo5g003380
AT1G02790	GO:0005975	P	I	PGA4 (POLYGALACTURONASE 4); polygalacturonase	Bo5g003380
AT1G02850	GO:0005576	C	I	BGLU11 (BETA GLUCOSIDASE 11); catalytic/ cation binding / hydrolase hydrolyzing O-glycosyl compounds	Bo5g003420
AT1G02850	GO:0004553	F	I	BGLU11 (BETA GLUCOSIDASE 11); catalytic/ cation binding / hydrolase hydrolyzing O-glycosyl compounds	Bo5g003420
AT1G02850	GO:0008422	F	I	BGLU11 (BETA GLUCOSIDASE 11); catalytic/ cation binding / hydrolase hydrolyzing O-glycosyl compounds	Bo5g003420
AT1G02850	GO:0005975	P	I	BGLU11 (BETA GLUCOSIDASE 11); catalytic/ cation binding / hydrolase hydrolyzing O-glycosyl compounds	Bo5g003420
AT1G02860	GO:0005634	C	I	NLA (nitrogen limitation adaptation); ubiquitin-protein ligase	Bo5g003430
AT1G02860	GO:0005515	F	II	NLA (nitrogen limitation adaptation); ubiquitin-protein ligase	Bo5g003430
AT1G02860	GO:0046872	F	I	NLA (nitrogen limitation adaptation); ubiquitin-protein ligase	Bo5g003430
AT1G02860	GO:0009626	P	I	NLA (nitrogen limitation adaptation); ubiquitin-protein ligase	Bo5g003430
AT1G02860	GO:0009627	P	I	NLA (nitrogen limitation adaptation); ubiquitin-protein ligase	Bo5g003430
AT1G02860	GO:0043161	P	II	NLA (nitrogen limitation adaptation); ubiquitin-protein ligase	Bo5g003430
AT1G02860	GO:0042742	P	I	NLA (nitrogen limitation adaptation); ubiquitin-protein ligase	Bo5g003430
AT1G02870	GO:0005634	C	I	unknown protein	Bo5g003440
AT1G02900	GO:0048046	C	I	RALF1 (RAPID ALKALINIZATION FACTOR 1); signal transducer	Bo5g003500
AT1G02900	GO:0005576	C	I	RALF1 (RAPID ALKALINIZATION FACTOR 1); signal transducer	Bo5g003500
AT1G02900	GO:0005515	F	II	RALF1 (RAPID ALKALINIZATION FACTOR 1); signal transducer	Bo5g003500
AT1G02900	GO:0048364	P	II	RALF1 (RAPID ALKALINIZATION FACTOR 1); signal transducer	Bo5g003500
AT1G02900	GO:0004871	F	I	RALF1 (RAPID ALKALINIZATION FACTOR 1); signal transducer	Bo5g003500
AT1G02920	GO:0005737	C	I	GSTF7; copper ion binding / glutathione binding / glutathione transferase	Bo5g003510
AT1G02920	GO:0005829	C	II	GSTF7; copper ion binding / glutathione binding / glutathione transferase	Bo5g003510
AT1G02920	GO:0005634	C	I	GSTF7; copper ion binding / glutathione binding / glutathione transferase	Bo5g003510
AT1G02920	GO:0050897	F	I	GSTF7; copper ion binding / glutathione binding / glutathione transferase	Bo5g003510
AT1G02920	GO:0004364	F	I	GSTF7; copper ion binding / glutathione binding / glutathione transferase	Bo5g003510
AT1G02920	GO:0005507	F	I	GSTF7; copper ion binding / glutathione binding / glutathione transferase	Bo5g003510
AT1G02920	GO:0042742	P	I	GSTF7; copper ion binding / glutathione binding / glutathione transferase	Bo5g003510
AT1G02920	GO:0006749	P	I	GSTF7; copper ion binding / glutathione binding / glutathione transferase	Bo5g003510
AT1G02920	GO:0009407	P	I	GSTF7; copper ion binding / glutathione binding / glutathione transferase	Bo5g003510
AT1G02920	GO:0009817	P	I	GSTF7; copper ion binding / glutathione binding / glutathione transferase	Bo5g003510
AT1G02980	GO:0005515	F	II	CUL2 (CULLIN 2); ubiquitin protein ligase binding	Bo5g003530
AT1G02980	GO:0031625	F	II	CUL2 (CULLIN 2); ubiquitin protein ligase binding	Bo5g003530
AT1G03010	GO:0009860	P	II	phototropic-responsive NPH3 family protein	Bo5g003560
AT1G03010	GO:0009416	P	II	phototropic-responsive NPH3 family protein	Bo5g003560
AT1G03010	GO:0004871	F	I	phototropic-responsive NPH3 family protein	Bo5g003560
AT1G03020	GO:0005737	C	I	glutaredoxin family protein	Bo5g003570
AT1G03020	GO:0005524	F	I	glutaredoxin family protein	Bo5g003570
AT1G03020	GO:0016787	F	I	glutaredoxin family protein	Bo5g003570
AT1G03020	GO:0046872	F	I	glutaredoxin family protein	Bo5g003570
AT1G03020	GO:0009055	F	I	glutaredoxin family protein	Bo5g003570
AT1G03020	GO:0051537	F	I	glutaredoxin family protein	Bo5g003570
AT1G03020	GO:0045454	P	II	glutaredoxin family protein	Bo5g003570
AT1G03040	GO:0005634	C	I	basic helix-loop-helix (bHLH) family protein	Bo5g003580
AT1G03040	GO:0005515	F	II	basic helix-loop-helix (bHLH) family protein	Bo5g003580
AT1G03040	GO:0003700	F	II	basic helix-loop-helix (bHLH) family protein	Bo5g003580
AT1G03040	GO:0003677	F	II	basic helix-loop-helix (bHLH) family protein	Bo5g003580
AT1G03060	GO:0005768	C	II	WD-40 repeat family protein / beige-related	Bo5g003600
AT1G03060	GO:0005634	C	I	WD-40 repeat family protein / beige-related	Bo5g003600
AT1G03060	GO:0005737	C	I	WD-40 repeat family protein / beige-related	Bo5g003600
AT1G03060	GO:0005515	F	II	WD-40 repeat family protein / beige-related	Bo5g003600
AT1G03060	GO:0007165	P	I	WD-40 repeat family protein / beige-related	Bo5g003600
AT1G03060	GO:0009737	P	II	WD-40 repeat family protein / beige-related	Bo5g003600
AT1G03060	GO:0071472	P	II	WD-40 repeat family protein / beige-related	Bo5g003600
AT1G03120	GO:0005634	C	I	ATRAB28	Bo5g003640
AT1G03120	GO:0005829	C	II	ATRAB28	Bo5g003640
AT1G03120	GO:0005737	C	I	ATRAB28	Bo5g003640
AT1G03170	GO:0005634	C	I	unknown protein	Bo5g003670
AT1G03210	GO:0005634	C	I	phenazine biosynthesis PhzC/PhzF family protein	Bo5g003680
AT1G03210	GO:0003824	F	I	phenazine biosynthesis PhzC/PhzF family protein	Bo5g003680
AT1G03210	GO:0009058	P	I	phenazine biosynthesis PhzC/PhzF family protein	Bo5g003680
AT1G03250	GO:0005634	C	I	unknown protein	Bo5g003690
AT1G03310	GO:0005975	P	I	isoamylase putative / starch debranching enzyme putative	Bo5g003740
AT1G03320	GO:0005634	C	I	unknown protein	Bo5g003750
AT1G03330	GO:0005829	C	II	small nuclear ribonucleoprotein D putative / snRNP core SM-like protein putative / U6 snRNA-associated Sm-like protein putative	Bo5g003760
AT1G03330	GO:0005634	C	I	small nuclear ribonucleoprotein D putative / snRNP core SM-like protein putative / U6 snRNA-associated Sm-like protein putative	Bo5g003760
AT1G03330	GO:0005732	C	II	small nuclear ribonucleoprotein D putative / snRNP core SM-like protein putative / U6 snRNA-associated Sm-like protein putative	Bo5g003760
AT1G03330	GO:0003723	F	I	small nuclear ribonucleoprotein D putative / snRNP core SM-like protein putative / U6 snRNA-associated Sm-like protein putative	Bo5g003760
AT1G03330	GO:0000398	P	II	small nuclear ribonucleoprotein D putative / snRNP core SM-like protein putative / U6 snRNA-associated Sm-like protein putative	Bo5g003760
AT1G03350	GO:0005737	C	I	BSD domain-containing protein	Bo5g003780
AT1G03360	GO:0005737	C	I	ATRRP4 (ARABIDOPSIS THALIANA RIBOSOMAL RNA PROCESSING 4); RNA binding / exonuclease	Bo5g003790
AT1G03360	GO:0003723	F	I	ATRRP4 (ARABIDOPSIS THALIANA RIBOSOMAL RNA PROCESSING 4); RNA binding / exonuclease	Bo5g003790
AT1G03380	GO:0005737	C	I	AtATG18g	Bo5g003810
AT1G03380	GO:0015031	P	II	AtATG18g	Bo5g003810
AT1G03380	GO:0016192	P	II	AtATG18g	Bo5g003810
AT1G03380	GO:0006914	P	II	AtATG18g	Bo5g003810
AT1G03390	GO:0005737	C	I	transferase family protein	Bo5g003820
AT1G03390	GO:0016747	F	I	transferase family protein	Bo5g003820
AT1G03390	GO:0016740	F	I	transferase family protein	Bo5g003820
AT1G03400	GO:0005737	C	I	2-oxoglutarate-dependent dioxygenase putative	Bo5g003830
AT1G03400	GO:0016021	C	I	2-oxoglutarate-dependent dioxygenase putative	Bo5g003830
AT1G03400	GO:0046872	F	I	2-oxoglutarate-dependent dioxygenase putative	Bo5g003830
AT1G03400	GO:0016491	F	I	2-oxoglutarate-dependent dioxygenase putative	Bo5g003830
AT1G03400	GO:0055114	P	I	2-oxoglutarate-dependent dioxygenase putative	Bo5g003830
AT1G03430	GO:0005737	C	I	AHP5 (HISTIDINE-CONTAINING PHOSPHOTRANSFER FACTOR 5); histidine phosphotransfer kinase	Bo5g003860
AT1G03430	GO:0005829	C	II	AHP5 (HISTIDINE-CONTAINING PHOSPHOTRANSFER FACTOR 5); histidine phosphotransfer kinase	Bo5g003860
AT1G03430	GO:0005634	C	I	AHP5 (HISTIDINE-CONTAINING PHOSPHOTRANSFER FACTOR 5); histidine phosphotransfer kinase	Bo5g003860
AT1G03430	GO:0000160	P	II	AHP5 (HISTIDINE-CONTAINING PHOSPHOTRANSFER FACTOR 5); histidine phosphotransfer kinase	Bo5g003860
AT1G03430	GO:0009736	P	II	AHP5 (HISTIDINE-CONTAINING PHOSPHOTRANSFER FACTOR 5); histidine phosphotransfer kinase	Bo5g003860
AT1G03430	GO:0004871	F	I	AHP5 (HISTIDINE-CONTAINING PHOSPHOTRANSFER FACTOR 5); histidine phosphotransfer kinase	Bo5g003860
AT1G03440	GO:0007165	P	I	leucine-rich repeat family protein	Bo5g003870
AT1G03457	GO:0005737	C	I	RNA-binding protein putative	Bo5g003880
AT1G03457	GO:0003729	F	II	RNA-binding protein putative	Bo5g003880
AT1G03457	GO:0003723	F	I	RNA-binding protein putative	Bo5g003880
AT1G03457	GO:0048573	P	II	RNA-binding protein putative	Bo5g003880
AT1G03457	GO:0009908	P	II	RNA-binding protein putative	Bo5g003880
AT1G03470	GO:0005856	C	II	kinase interacting family protein	Bo5g003890
AT1G03470	GO:0005634	C	I	kinase interacting family protein	Bo5g003890
AT1G03475	GO:0048046	C	I	LIN2 (LESION INITIATION 2); coproporphyrinogen oxidase	Bo5g003900
AT1G03475	GO:0055114	P	I	LIN2 (LESION INITIATION 2); coproporphyrinogen oxidase	Bo5g003900
AT1G03475	GO:0015995	P	II	LIN2 (LESION INITIATION 2); coproporphyrinogen oxidase	Bo5g003900
AT1G03475	GO:0009735	P	II	LIN2 (LESION INITIATION 2); coproporphyrinogen oxidase	Bo5g003900
AT1G03550	GO:0016021	C	I	secretory carrier membrane protein (SCAMP) family protein	Bo5g003930
AT1G03550	GO:0022857	F	I	secretory carrier membrane protein (SCAMP) family protein	Bo5g003930
AT1G03550	GO:0015031	P	II	secretory carrier membrane protein (SCAMP) family protein	Bo5g003930
AT1G03590	GO:0046872	F	I	catalytic/ protein serine/threonine phosphatase	Bo5g003950
AT1G03590	GO:0004722	F	II	catalytic/ protein serine/threonine phosphatase	Bo5g003950
AT1G03590	GO:0006470	P	II	catalytic/ protein serine/threonine phosphatase	Bo5g003950
AT1G03600	GO:0016020	C	I	photosystem II family protein	Bo5g003960
AT1G03600	GO:0016021	C	I	photosystem II family protein	Bo5g003960
AT1G03600	GO:0008375	F	II	photosystem II family protein	Bo5g003960
AT1G03610	GO:0005634	C	I	unknown protein	Bo5g003970
AT1G03620	GO:0005737	C	I	phagocytosis and cell motility protein ELMO1-related	Bo5g003980
AT1G03630	GO:0016491	F	I	POR C (PROTOCHLOROPHYLLIDE OXIDOREDUCTASE); NADPH dehydrogenase/ oxidoreductase/ protochlorophyllide reductase	Bo5g003990
AT1G03630	GO:0015979	P	II	POR C (PROTOCHLOROPHYLLIDE OXIDOREDUCTASE); NADPH dehydrogenase/ oxidoreductase/ protochlorophyllide reductase	Bo5g003990
AT1G03630	GO:0015995	P	II	POR C (PROTOCHLOROPHYLLIDE OXIDOREDUCTASE); NADPH dehydrogenase/ oxidoreductase/ protochlorophyllide reductase	Bo5g003990
AT1G03630	GO:0055114	P	I	POR C (PROTOCHLOROPHYLLIDE OXIDOREDUCTASE); NADPH dehydrogenase/ oxidoreductase/ protochlorophyllide reductase	Bo5g003990
AT1G03700	GO:0016021	C	I	FUNCTIONS IN: molecular_function unknown; INVOLVED IN: biological_process unknown; LOCATED IN: endomembrane system; EXPRESSED IN: hypocotyl flower; EXPRESSED DURING: petal differentiation and expansion stage; CONTAINS InterPro DOMAIN/s: Uncharacterised protein family UPF0497 trans-membrane plant (InterPro:IPR006702) Uncharacterised protein family UPF0497 trans-membrane plant subgroup (InterPro:IP…	Bo5g004000
AT1G03710	GO:0005634	C	I	FUNCTIONS IN: molecular_function unknown; INVOLVED IN: biological_process unknown; LOCATED IN: cellular_component unknown; EXPRESSED IN: 10 plant structures; EXPRESSED DURING: 8 growth stages; CONTAINS InterPro DOMAIN/s: Cystatin-related plant (InterPro:IPR006525); BEST Arabidopsis thaliana protein match is: unknown protein (TAIR:AT5G17110.1); Has 51 Blast hits to 49 proteins in 5 species: Archae…	Bo5g004020
AT1G03760	GO:0005634	C	I	prefoldin subunit family protein	Bo5g004040
AT1G03770	GO:0005634	C	I	RING1B (RING 1B); protein binding / zinc ion binding	Bo5g004050
AT1G03770	GO:0008270	F	II	RING1B (RING 1B); protein binding / zinc ion binding	Bo5g004050
AT1G03770	GO:0005515	F	II	RING1B (RING 1B); protein binding / zinc ion binding	Bo5g004050
AT1G03770	GO:0016740	F	I	RING1B (RING 1B); protein binding / zinc ion binding	Bo5g004050
AT1G03770	GO:0046872	F	I	RING1B (RING 1B); protein binding / zinc ion binding	Bo5g004050
AT1G03770	GO:0006351	P	II	RING1B (RING 1B); protein binding / zinc ion binding	Bo5g004050
AT1G03770	GO:0045892	P	II	RING1B (RING 1B); protein binding / zinc ion binding	Bo5g004050
AT1G03770	GO:0006325	P	II	RING1B (RING 1B); protein binding / zinc ion binding	Bo5g004050
AT1G03790	GO:0005634	C	I	SOM (SOMNUS); nucleic acid binding / transcription factor	Bo5g004080
AT1G03790	GO:0003677	F	II	SOM (SOMNUS); nucleic acid binding / transcription factor	Bo5g004080
AT1G03790	GO:0003700	F	II	SOM (SOMNUS); nucleic acid binding / transcription factor	Bo5g004080
AT1G03790	GO:0005515	F	II	SOM (SOMNUS); nucleic acid binding / transcription factor	Bo5g004080
AT1G03790	GO:0046872	F	I	SOM (SOMNUS); nucleic acid binding / transcription factor	Bo5g004080
AT1G03790	GO:0006355	P	II	SOM (SOMNUS); nucleic acid binding / transcription factor	Bo5g004080
AT1G03790	GO:0006351	P	II	SOM (SOMNUS); nucleic acid binding / transcription factor	Bo5g004080
AT1G03800	GO:0005634	C	I	ERF10 (ERF DOMAIN PROTEIN 10); DNA binding / transcription factor/ transcription repressor	Bo5g004090
AT1G03800	GO:0003677	F	II	ERF10 (ERF DOMAIN PROTEIN 10); DNA binding / transcription factor/ transcription repressor	Bo5g004090
AT1G03800	GO:0003700	F	II	ERF10 (ERF DOMAIN PROTEIN 10); DNA binding / transcription factor/ transcription repressor	Bo5g004090
AT1G03800	GO:0006355	P	II	ERF10 (ERF DOMAIN PROTEIN 10); DNA binding / transcription factor/ transcription repressor	Bo5g004090
AT1G03800	GO:0009873	P	II	ERF10 (ERF DOMAIN PROTEIN 10); DNA binding / transcription factor/ transcription repressor	Bo5g004090
AT1G03800	GO:0006351	P	II	ERF10 (ERF DOMAIN PROTEIN 10); DNA binding / transcription factor/ transcription repressor	Bo5g004090
AT1G03810	GO:0005634	C	I	DNA-binding protein-related	Bo5g004100
AT1G03850	GO:0005634	C	I	glutaredoxin family protein	Bo5g004150
AT1G03850	GO:0005737	C	I	glutaredoxin family protein	Bo5g004150
AT1G03850	GO:0046872	F	I	glutaredoxin family protein	Bo5g004150
AT1G03850	GO:0009055	F	I	glutaredoxin family protein	Bo5g004150
AT1G03850	GO:0051537	F	I	glutaredoxin family protein	Bo5g004150
AT1G03850	GO:0045454	P	II	glutaredoxin family protein	Bo5g004150
AT1G03850	GO:0050832	P	I	glutaredoxin family protein	Bo5g004150
AT1G03850	GO:0009735	P	II	glutaredoxin family protein	Bo5g004150
AT1G03860	GO:0005747	C	II	ATPHB2 (PROHIBITIN 2)	Bo5g004160
AT1G03860	GO:0016021	C	I	ATPHB2 (PROHIBITIN 2)	Bo5g004160
AT1G03880	GO:0045735	F	I	CRU2 (CRUCIFERIN 2); nutrient reservoir	Bo5g004180
AT1G03880	GO:0009737	P	II	CRU2 (CRUCIFERIN 2); nutrient reservoir	Bo5g004180
AT1G03880	GO:0071215	P	II	CRU2 (CRUCIFERIN 2); nutrient reservoir	Bo5g004180
AT1G03920	GO:0005829	C	II	protein kinase putative	Bo5g004210
AT1G03920	GO:0005634	C	I	protein kinase putative	Bo5g004210
AT1G03950	GO:0016192	P	II	VPS2.3 (VACUOLAR PROTEIN SORTING-ASSOCIATED PROTEIN 2.3)	Bo5g004220
AT1G03950	GO:0015031	P	II	VPS2.3 (VACUOLAR PROTEIN SORTING-ASSOCIATED PROTEIN 2.3)	Bo5g004220
AT1G03950	GO:0007034	P	II	VPS2.3 (VACUOLAR PROTEIN SORTING-ASSOCIATED PROTEIN 2.3)	Bo5g004220
AT1G03970	GO:0005634	C	I	GBF4; DNA binding / sequence-specific DNA binding / transcription factor	Bo5g004230
AT1G03970	GO:0043565	F	II	GBF4; DNA binding / sequence-specific DNA binding / transcription factor	Bo5g004230
AT1G03970	GO:0003700	F	II	GBF4; DNA binding / sequence-specific DNA binding / transcription factor	Bo5g004230
AT1G03970	GO:0005515	F	II	GBF4; DNA binding / sequence-specific DNA binding / transcription factor	Bo5g004230
AT1G03970	GO:0003677	F	II	GBF4; DNA binding / sequence-specific DNA binding / transcription factor	Bo5g004230
AT1G03970	GO:0006351	P	II	GBF4; DNA binding / sequence-specific DNA binding / transcription factor	Bo5g004230
AT1G03970	GO:0006355	P	II	GBF4; DNA binding / sequence-specific DNA binding / transcription factor	Bo5g004230
AT1G03982	GO:0005634	C	I	FUNCTIONS IN: molecular_function unknown; INVOLVED IN: biological_process unknown; LOCATED IN: cellular_component unknown; CONTAINS InterPro DOMAIN/s: PAK-box/P21-Rho-binding (InterPro:IPR000095); BEST Arabidopsis thaliana protein match is: RIC6 (ROP-INTERACTIVE CRIB MOTIF-CONTAINING PROTEIN 6) (TAIR:AT2G20430.1); Has 96 Blast hits to 96 proteins in 15 species: Archae - 0; Bacteria - 0; Metazoa -…	Bo5g004240
AT1G03990	GO:0016021	C	I	alcohol oxidase-related	Bo5g004250
AT1G03990	GO:0050660	F	I	alcohol oxidase-related	Bo5g004250
AT1G03990	GO:0016491	F	I	alcohol oxidase-related	Bo5g004250
AT1G03990	GO:0055114	P	I	alcohol oxidase-related	Bo5g004250
AT1G04000	GO:0005634	C	I	unknown protein	Bo5g004260
AT1G04010	GO:0043231	C	I	phosphatidate-sterol O-acyltransferase/ phosphatidylcholine-sterol O-acyltransferase/ phosphatidylethanolamine-sterol O-acyltransferase	Bo5g004270
AT1G04010	GO:0005783	C	I	phosphatidate-sterol O-acyltransferase/ phosphatidylcholine-sterol O-acyltransferase/ phosphatidylethanolamine-sterol O-acyltransferase	Bo5g004270
AT1G04010	GO:0016021	C	I	phosphatidate-sterol O-acyltransferase/ phosphatidylcholine-sterol O-acyltransferase/ phosphatidylethanolamine-sterol O-acyltransferase	Bo5g004270
AT1G04010	GO:0006629	P	I	phosphatidate-sterol O-acyltransferase/ phosphatidylcholine-sterol O-acyltransferase/ phosphatidylethanolamine-sterol O-acyltransferase	Bo5g004270
AT1G04070	GO:0015450	F	II	TOM22-I (TRANSLOCASE OF OUTER MEMBRANE 22-I); P-P-bond-hydrolysis-driven protein transmembrane transporter	Bo5g004280
AT1G04080	GO:0005829	C	II	PRP39; binding	Bo5g004290
AT1G04080	GO:0005634	C	I	PRP39; binding	Bo5g004290
AT1G04100	GO:0005634	C	I	IAA10; transcription factor	Bo5g004310
AT1G04100	GO:0005515	F	II	IAA10; transcription factor	Bo5g004310
AT1G04100	GO:0003700	F	II	IAA10; transcription factor	Bo5g004310
AT1G04100	GO:0006355	P	II	IAA10; transcription factor	Bo5g004310
AT1G04100	GO:0009734	P	II	IAA10; transcription factor	Bo5g004310
AT1G04100	GO:0009733	P	II	IAA10; transcription factor	Bo5g004310
AT1G04100	GO:0006351	P	II	IAA10; transcription factor	Bo5g004310
AT1G04110	GO:0005576	C	I	SDD1 (STOMATAL DENSITY AND DISTRIBUTION); serine-type endopeptidase	Bo5g004320
AT1G04110	GO:0048046	C	I	SDD1 (STOMATAL DENSITY AND DISTRIBUTION); serine-type endopeptidase	Bo5g004320
AT1G04110	GO:0004252	F	I	SDD1 (STOMATAL DENSITY AND DISTRIBUTION); serine-type endopeptidase	Bo5g004320
AT1G04110	GO:0006508	P	I	SDD1 (STOMATAL DENSITY AND DISTRIBUTION); serine-type endopeptidase	Bo5g004320
AT1G04120	GO:0016021	C	I	ATMRP5; ATPase coupled to transmembrane movement of substances / sulfonylurea receptor	Bo5g004330
AT1G04120	GO:0000325	C	I	ATMRP5; ATPase coupled to transmembrane movement of substances / sulfonylurea receptor	Bo5g004330
AT1G04120	GO:0042626	F	I	ATMRP5; ATPase coupled to transmembrane movement of substances / sulfonylurea receptor	Bo5g004330
AT1G04120	GO:0005524	F	I	ATMRP5; ATPase coupled to transmembrane movement of substances / sulfonylurea receptor	Bo5g004330
AT1G04120	GO:0055085	P	I	ATMRP5; ATPase coupled to transmembrane movement of substances / sulfonylurea receptor	Bo5g004330
AT1G04170	GO:0005829	C	II	EIF2 GAMMA; translation factor nucleic acid binding / translation initiation factor	Bo5g004340
AT1G04170	GO:0005737	C	I	EIF2 GAMMA; translation factor nucleic acid binding / translation initiation factor	Bo5g004340
AT1G04170	GO:0006413	P	I	EIF2 GAMMA; translation factor nucleic acid binding / translation initiation factor	Bo5g004340
AT1G04180	GO:0050660	F	I	flavin-containing monooxygenase family protein / FMO family protein	Bo5g004350
AT1G04180	GO:0004497	F	I	flavin-containing monooxygenase family protein / FMO family protein	Bo5g004350
AT1G04180	GO:0055114	P	I	flavin-containing monooxygenase family protein / FMO family protein	Bo5g004350
AT1G04220	GO:0016021	C	I	KCS2 (3-KETOACYL-COA SYNTHASE 2); fatty acid elongase	Bo5g004380
AT1G04220	GO:0005634	C	I	KCS2 (3-KETOACYL-COA SYNTHASE 2); fatty acid elongase	Bo5g004380
AT1G04220	GO:0006970	P	II	KCS2 (3-KETOACYL-COA SYNTHASE 2); fatty acid elongase	Bo5g004380
AT1G04220	GO:0006633	P	II	KCS2 (3-KETOACYL-COA SYNTHASE 2); fatty acid elongase	Bo5g004380
AT1G04280	GO:0016020	C	I	unknown protein	Bo5g004430
AT1G04280	GO:0005634	C	I	unknown protein	Bo5g004430
AT1G04280	GO:0016787	F	I	unknown protein	Bo5g004430
AT1G04280	GO:0005524	F	I	unknown protein	Bo5g004430
AT1G04290	GO:0005777	C	I	thioesterase family protein	Bo5g004440
AT1G04290	GO:0016788	F	I	thioesterase family protein	Bo5g004440
AT1G04330	GO:0005634	C	I	unknown protein	Bo5g004470
AT1G04330	GO:0005737	C	I	unknown protein	Bo5g004470
AT1G04330	GO:0005515	F	II	unknown protein	Bo5g004470
AT1G04340	GO:0016021	C	I	lesion inducing protein-related	Bo5g004480
AT1G04350	GO:0005737	C	I	2-oxoglutarate-dependent dioxygenase putative	Bo5g004490
AT1G04350	GO:0016706	F	I	2-oxoglutarate-dependent dioxygenase putative	Bo5g004490
AT1G04350	GO:0016491	F	I	2-oxoglutarate-dependent dioxygenase putative	Bo5g004490
AT1G04350	GO:0046872	F	I	2-oxoglutarate-dependent dioxygenase putative	Bo5g004490
AT1G04350	GO:0055114	P	I	2-oxoglutarate-dependent dioxygenase putative	Bo5g004490
AT1G04360	GO:0016021	C	I	zinc finger (C3HC4-type RING finger) family protein	Bo5g004510
AT1G04360	GO:0005634	C	I	zinc finger (C3HC4-type RING finger) family protein	Bo5g004510
AT1G04360	GO:0046872	F	I	zinc finger (C3HC4-type RING finger) family protein	Bo5g004510
AT1G04360	GO:0008270	F	II	zinc finger (C3HC4-type RING finger) family protein	Bo5g004510
AT1G04360	GO:0043161	P	II	zinc finger (C3HC4-type RING finger) family protein	Bo5g004510
AT1G04370	GO:0005634	C	I	ATERF14 (Ethylene-responsive element binding factor 14); DNA binding / transcription factor	Bo5g004520
AT1G04370	GO:0003700	F	II	ATERF14 (Ethylene-responsive element binding factor 14); DNA binding / transcription factor	Bo5g004520
AT1G04370	GO:0003677	F	II	ATERF14 (Ethylene-responsive element binding factor 14); DNA binding / transcription factor	Bo5g004520
AT1G04370	GO:0006355	P	II	ATERF14 (Ethylene-responsive element binding factor 14); DNA binding / transcription factor	Bo5g004520
AT1G04370	GO:0009873	P	II	ATERF14 (Ethylene-responsive element binding factor 14); DNA binding / transcription factor	Bo5g004520
AT1G04370	GO:0006351	P	II	ATERF14 (Ethylene-responsive element binding factor 14); DNA binding / transcription factor	Bo5g004520
AT1G04370	GO:0006952	P	I	ATERF14 (Ethylene-responsive element binding factor 14); DNA binding / transcription factor	Bo5g004520
AT1G04400	GO:0005634	C	I	CRY2 (CRYPTOCHROME 2); blue light photoreceptor/ protein homodimerization	Bo5g004560
AT1G04400	GO:0005737	C	I	CRY2 (CRYPTOCHROME 2); blue light photoreceptor/ protein homodimerization	Bo5g004560
AT1G04400	GO:0005515	F	II	CRY2 (CRYPTOCHROME 2); blue light photoreceptor/ protein homodimerization	Bo5g004560
AT1G04400	GO:0005524	F	I	CRY2 (CRYPTOCHROME 2); blue light photoreceptor/ protein homodimerization	Bo5g004560
AT1G04400	GO:0042802	F	II	CRY2 (CRYPTOCHROME 2); blue light photoreceptor/ protein homodimerization	Bo5g004560
AT1G04400	GO:0046872	F	I	CRY2 (CRYPTOCHROME 2); blue light photoreceptor/ protein homodimerization	Bo5g004560
AT1G04400	GO:0009637	P	I	CRY2 (CRYPTOCHROME 2); blue light photoreceptor/ protein homodimerization	Bo5g004560
AT1G04400	GO:0018298	P	I	CRY2 (CRYPTOCHROME 2); blue light photoreceptor/ protein homodimerization	Bo5g004560
AT1G04400	GO:0051607	P	I	CRY2 (CRYPTOCHROME 2); blue light photoreceptor/ protein homodimerization	Bo5g004560
AT1G04400	GO:0009416	P	II	CRY2 (CRYPTOCHROME 2); blue light photoreceptor/ protein homodimerization	Bo5g004560
AT1G04400	GO:0009911	P	II	CRY2 (CRYPTOCHROME 2); blue light photoreceptor/ protein homodimerization	Bo5g004560
AT1G04400	GO:0007623	P	II	CRY2 (CRYPTOCHROME 2); blue light photoreceptor/ protein homodimerization	Bo5g004560
AT1G04400	GO:0042752	P	II	CRY2 (CRYPTOCHROME 2); blue light photoreceptor/ protein homodimerization	Bo5g004560
AT1G04400	GO:0006325	P	II	CRY2 (CRYPTOCHROME 2); blue light photoreceptor/ protein homodimerization	Bo5g004560
AT1G04410	GO:0016020	C	I	malate dehydrogenase cytosolic putative	Bo5g004570
AT1G04410	GO:0005634	C	I	malate dehydrogenase cytosolic putative	Bo5g004570
AT1G04410	GO:0005737	C	I	malate dehydrogenase cytosolic putative	Bo5g004570
AT1G04410	GO:0048046	C	I	malate dehydrogenase cytosolic putative	Bo5g004570
AT1G04410	GO:0005515	F	II	malate dehydrogenase cytosolic putative	Bo5g004570
AT1G04410	GO:0005975	P	I	malate dehydrogenase cytosolic putative	Bo5g004570
AT1G04410	GO:0009735	P	II	malate dehydrogenase cytosolic putative	Bo5g004570
AT1G04430	GO:0000139	C	II	dehydration-responsive protein-related	Bo5g004590
AT1G04430	GO:0016021	C	I	dehydration-responsive protein-related	Bo5g004590
AT1G04430	GO:0005802	C	II	dehydration-responsive protein-related	Bo5g004590
AT1G04430	GO:0005794	C	II	dehydration-responsive protein-related	Bo5g004590
AT1G04430	GO:0005768	C	II	dehydration-responsive protein-related	Bo5g004590
AT1G04480	GO:0005840	C	II	60S ribosomal protein L23 (RPL23A)	Bo5g004620
AT1G04500	GO:0016021	C	I	zinc finger CONSTANS-related	Bo5g004630
AT1G04500	GO:0005634	C	I	zinc finger CONSTANS-related	Bo5g004630
AT1G04520	GO:0016021	C	I	PDLP2 (PLASMODESMATA-LOCATED PROTEIN 2)	Bo5g004650
AT1G04520	GO:0005576	C	I	PDLP2 (PLASMODESMATA-LOCATED PROTEIN 2)	Bo5g004650
AT1G04530	GO:0005634	C	I	binding	Bo5g004660
AT1G04530	GO:0006396	P	I	binding	Bo5g004660
AT1G04540	GO:0016020	C	I	C2 domain-containing protein	Bo5g004670
AT1G04570	GO:0016020	C	I	integral membrane transporter family protein	Bo5g004700
AT1G04570	GO:0005215	F	I	integral membrane transporter family protein	Bo5g004700
AT1G04580	GO:0005829	C	II	AAO4 (ARABIDOPSIS ALDEHYDE OXIDASE 4); aldehyde oxidase/ aryl-aldehyde oxidase	Bo5g004710
AT1G04580	GO:0005634	C	I	AAO4 (ARABIDOPSIS ALDEHYDE OXIDASE 4); aldehyde oxidase/ aryl-aldehyde oxidase	Bo5g004710
AT1G04580	GO:0016614	F	I	AAO4 (ARABIDOPSIS ALDEHYDE OXIDASE 4); aldehyde oxidase/ aryl-aldehyde oxidase	Bo5g004710
AT1G04580	GO:0050660	F	I	AAO4 (ARABIDOPSIS ALDEHYDE OXIDASE 4); aldehyde oxidase/ aryl-aldehyde oxidase	Bo5g004710
AT1G04580	GO:0051537	F	I	AAO4 (ARABIDOPSIS ALDEHYDE OXIDASE 4); aldehyde oxidase/ aryl-aldehyde oxidase	Bo5g004710
AT1G04580	GO:0005506	F	I	AAO4 (ARABIDOPSIS ALDEHYDE OXIDASE 4); aldehyde oxidase/ aryl-aldehyde oxidase	Bo5g004710
AT1G04580	GO:0009055	F	I	AAO4 (ARABIDOPSIS ALDEHYDE OXIDASE 4); aldehyde oxidase/ aryl-aldehyde oxidase	Bo5g004710
AT1G04580	GO:0019760	P	II	AAO4 (ARABIDOPSIS ALDEHYDE OXIDASE 4); aldehyde oxidase/ aryl-aldehyde oxidase	Bo5g004710
AT1G04610	GO:0005634	C	I	flavin-containing monooxygenase / FMO (YUCCA3)	Bo5g004740
AT1G04610	GO:0050660	F	I	flavin-containing monooxygenase / FMO (YUCCA3)	Bo5g004740
AT1G04610	GO:0055114	P	I	flavin-containing monooxygenase / FMO (YUCCA3)	Bo5g004740
AT1G04620	GO:0046872	F	I	coenzyme F420 hydrogenase family / dehydrogenase beta subunit family	Bo5g004750
AT1G04620	GO:0055114	P	I	coenzyme F420 hydrogenase family / dehydrogenase beta subunit family	Bo5g004750
AT1G04630	GO:0045271	C	II	MEE4 (maternal effect embryo arrest 4)	Bo5g004760
AT1G04630	GO:0005747	C	II	MEE4 (maternal effect embryo arrest 4)	Bo5g004760
AT1G04630	GO:0016021	C	I	MEE4 (maternal effect embryo arrest 4)	Bo5g004760
AT1G04630	GO:0055114	P	I	MEE4 (maternal effect embryo arrest 4)	Bo5g004760
AT1G04630	GO:0009853	P	II	MEE4 (maternal effect embryo arrest 4)	Bo5g004760
AT1G04680	GO:0005576	C	I	pectate lyase family protein	Bo5g004810
AT1G04680	GO:0016020	C	I	pectate lyase family protein	Bo5g004810
AT1G04680	GO:0046872	F	I	pectate lyase family protein	Bo5g004810
AT1G04680	GO:0016829	F	I	pectate lyase family protein	Bo5g004810
AT1G04680	GO:0045490	P	II	pectate lyase family protein	Bo5g004810
AT1G04690	GO:0005737	C	I	KAB1 (POTASSIUM CHANNEL BETA SUBUNIT); oxidoreductase/ potassium channel	Bo5g004820
AT1G04690	GO:0016020	C	I	KAB1 (POTASSIUM CHANNEL BETA SUBUNIT); oxidoreductase/ potassium channel	Bo5g004820
AT1G04700	GO:0005829	C	II	protein kinase family protein	Bo5g004830
AT1G04700	GO:0004712	F	II	protein kinase family protein	Bo5g004830
AT1G04730	GO:0005634	C	I	AAA-type ATPase family protein	Bo5g004840
AT1G04730	GO:0016887	F	I	AAA-type ATPase family protein	Bo5g004840
AT1G04750	GO:0016021	C	I	VAMP721 (VESICLE-ASSOCIATED MEMBRANE PROTEIN 721)	Bo5g004860
AT1G04750	GO:0005768	C	II	VAMP721 (VESICLE-ASSOCIATED MEMBRANE PROTEIN 721)	Bo5g004860
AT1G04750	GO:0031201	C	II	VAMP721 (VESICLE-ASSOCIATED MEMBRANE PROTEIN 721)	Bo5g004860
AT1G04750	GO:0009504	C	II	VAMP721 (VESICLE-ASSOCIATED MEMBRANE PROTEIN 721)	Bo5g004860
AT1G04750	GO:0016020	C	I	VAMP721 (VESICLE-ASSOCIATED MEMBRANE PROTEIN 721)	Bo5g004860
AT1G04750	GO:0000149	F	II	VAMP721 (VESICLE-ASSOCIATED MEMBRANE PROTEIN 721)	Bo5g004860
AT1G04750	GO:0005515	F	II	VAMP721 (VESICLE-ASSOCIATED MEMBRANE PROTEIN 721)	Bo5g004860
AT1G04750	GO:0006906	P	II	VAMP721 (VESICLE-ASSOCIATED MEMBRANE PROTEIN 721)	Bo5g004860
AT1G04750	GO:0016192	P	II	VAMP721 (VESICLE-ASSOCIATED MEMBRANE PROTEIN 721)	Bo5g004860
AT1G04750	GO:0006887	P	I	VAMP721 (VESICLE-ASSOCIATED MEMBRANE PROTEIN 721)	Bo5g004860
AT1G04750	GO:0015031	P	II	VAMP721 (VESICLE-ASSOCIATED MEMBRANE PROTEIN 721)	Bo5g004860
AT1G04790	GO:0005634	C	I	zinc finger (C3HC4-type RING finger) family protein	Bo5g004910
AT1G04790	GO:0008270	F	II	zinc finger (C3HC4-type RING finger) family protein	Bo5g004910
AT1G04840	GO:0008270	F	II	pentatricopeptide (PPR) repeat-containing protein	Bo5g004940
AT1G04880	GO:0005634	C	I	high mobility group (HMG1/2) family protein / ARID/BRIGHT DNA-binding domain-containing protein	Bo5g004970
AT1G04880	GO:0044212	F	II	high mobility group (HMG1/2) family protein / ARID/BRIGHT DNA-binding domain-containing protein	Bo5g004970
AT1G04880	GO:0043565	F	II	high mobility group (HMG1/2) family protein / ARID/BRIGHT DNA-binding domain-containing protein	Bo5g004970
AT1G04880	GO:0003700	F	II	high mobility group (HMG1/2) family protein / ARID/BRIGHT DNA-binding domain-containing protein	Bo5g004970
AT1G04880	GO:0006351	P	II	high mobility group (HMG1/2) family protein / ARID/BRIGHT DNA-binding domain-containing protein	Bo5g004970
AT1G04880	GO:0019760	P	II	high mobility group (HMG1/2) family protein / ARID/BRIGHT DNA-binding domain-containing protein	Bo5g004970
AT1G04880	GO:0006355	P	II	high mobility group (HMG1/2) family protein / ARID/BRIGHT DNA-binding domain-containing protein	Bo5g004970
AT1G04880	GO:0009846	P	I	high mobility group (HMG1/2) family protein / ARID/BRIGHT DNA-binding domain-containing protein	Bo5g004970
AT1G04880	GO:0009860	P	II	high mobility group (HMG1/2) family protein / ARID/BRIGHT DNA-binding domain-containing protein	Bo5g004970
AT1G04890	GO:0005737	C	I	FUNCTIONS IN: molecular_function unknown; INVOLVED IN: biological_process unknown; LOCATED IN: cellular_component unknown; CONTAINS InterPro DOMAIN/s: Intermediate filament protein conserved site (InterPro:IPR018039) Protein of unknown function DUF593 (InterPro:IPR007656); BEST Arabidopsis thaliana protein match is: unknown protein (TAIR:AT4G13630.1); Has 6609 Blast hits to 4661 proteins in 382 s…	Bo5g004980
AT1G04900	GO:0008168	F	I	unknown protein	Bo5g005000
AT1G04900	GO:0032259	P	I	unknown protein	Bo5g005000
AT1G04930	GO:0005634	C	I	hydroxyproline-rich glycoprotein family protein	Bo5g005030
AT1G04960	GO:0005576	C	I	FUNCTIONS IN: molecular_function unknown; INVOLVED IN: biological_process unknown; LOCATED IN: endomembrane system; EXPRESSED IN: 22 plant structures; EXPRESSED DURING: 13 growth stages; CONTAINS InterPro DOMAIN/s: Protein of unknown function DUF1664 (InterPro:IPR012458); BEST Arabidopsis thaliana protein match is: bZIP family transcription factor (TAIR:AT1G27000.1); Has 95 Blast hits to 94 prote…	Bo5g005050
AT1G04970	GO:0005576	C	I	lipid-binding serum glycoprotein family protein	Bo5g005070
AT1G04970	GO:0010468	P	II	lipid-binding serum glycoprotein family protein	Bo5g005070
AT1G05000	GO:0005737	C	I	tyrosine specific protein phosphatase family protein	Bo5g005130
AT1G05000	GO:0004721	F	II	tyrosine specific protein phosphatase family protein	Bo5g005130
AT1G05000	GO:0016791	F	II	tyrosine specific protein phosphatase family protein	Bo5g005130
AT1G05000	GO:0016311	P	II	tyrosine specific protein phosphatase family protein	Bo5g005130
AT1G05010	GO:0005737	C	I	EFE (ETHYLENE-FORMING ENZYME); 1-aminocyclopropane-1-carboxylate oxidase	Bo5g005140
AT1G05010	GO:0046872	F	I	EFE (ETHYLENE-FORMING ENZYME); 1-aminocyclopropane-1-carboxylate oxidase	Bo5g005140
AT1G05010	GO:0006952	P	I	EFE (ETHYLENE-FORMING ENZYME); 1-aminocyclopropane-1-carboxylate oxidase	Bo5g005140
AT1G05010	GO:0009620	P	I	EFE (ETHYLENE-FORMING ENZYME); 1-aminocyclopropane-1-carboxylate oxidase	Bo5g005140
AT1G05010	GO:0055114	P	I	EFE (ETHYLENE-FORMING ENZYME); 1-aminocyclopropane-1-carboxylate oxidase	Bo5g005140
AT1G05020	GO:0030136	C	II	epsin N-terminal homology (ENTH) domain-containing protein / clathrin assembly protein-related	Bo5g005150
AT1G05020	GO:0005794	C	II	epsin N-terminal homology (ENTH) domain-containing protein / clathrin assembly protein-related	Bo5g005150
AT1G05020	GO:0005634	C	I	epsin N-terminal homology (ENTH) domain-containing protein / clathrin assembly protein-related	Bo5g005150
AT1G05020	GO:0030276	F	II	epsin N-terminal homology (ENTH) domain-containing protein / clathrin assembly protein-related	Bo5g005150
AT1G05020	GO:0005515	F	II	epsin N-terminal homology (ENTH) domain-containing protein / clathrin assembly protein-related	Bo5g005150
AT1G05020	GO:0006897	P	II	epsin N-terminal homology (ENTH) domain-containing protein / clathrin assembly protein-related	Bo5g005150
AT1G05020	GO:0015031	P	II	epsin N-terminal homology (ENTH) domain-containing protein / clathrin assembly protein-related	Bo5g005150
AT1G05065	GO:0048046	C	I	CLE20 (CLAVATA3/ESR-RELATED 20); protein binding / receptor binding	Bo5g005190
AT1G05065	GO:0007165	P	I	CLE20 (CLAVATA3/ESR-RELATED 20); protein binding / receptor binding	Bo5g005190
AT1G05070	GO:0016021	C	I	unknown protein	Bo5g005200
AT1G05070	GO:0005768	C	II	unknown protein	Bo5g005200
AT1G05070	GO:0005794	C	II	unknown protein	Bo5g005200
AT1G05070	GO:0005802	C	II	unknown protein	Bo5g005200
AT1G05090	GO:0005634	C	I	dentin sialophosphoprotein-related	Bo5g005210
AT1G05100	GO:0005634	C	I	MAPKKK18; ATP binding / kinase/ protein kinase/ protein serine/threonine kinase	Bo5g005220
AT1G05100	GO:0005737	C	I	MAPKKK18; ATP binding / kinase/ protein kinase/ protein serine/threonine kinase	Bo5g005220
AT1G05100	GO:0005515	F	II	MAPKKK18; ATP binding / kinase/ protein kinase/ protein serine/threonine kinase	Bo5g005220
AT1G05100	GO:0005524	F	I	MAPKKK18; ATP binding / kinase/ protein kinase/ protein serine/threonine kinase	Bo5g005220
AT1G05100	GO:0009738	P	II	MAPKKK18; ATP binding / kinase/ protein kinase/ protein serine/threonine kinase	Bo5g005220
AT1G05100	GO:0046777	P	II	MAPKKK18; ATP binding / kinase/ protein kinase/ protein serine/threonine kinase	Bo5g005220
AT1G05100	GO:0009789	P	II	MAPKKK18; ATP binding / kinase/ protein kinase/ protein serine/threonine kinase	Bo5g005220
AT1G05100	GO:0006970	P	II	MAPKKK18; ATP binding / kinase/ protein kinase/ protein serine/threonine kinase	Bo5g005220
AT1G05100	GO:0009737	P	II	MAPKKK18; ATP binding / kinase/ protein kinase/ protein serine/threonine kinase	Bo5g005220
AT1G05180	GO:0005829	C	II	AXR1 (AUXIN RESISTANT 1); small protein activating enzyme	Bo5g005300
AT1G05180	GO:0005634	C	I	AXR1 (AUXIN RESISTANT 1); small protein activating enzyme	Bo5g005300
AT1G05180	GO:0005515	F	II	AXR1 (AUXIN RESISTANT 1); small protein activating enzyme	Bo5g005300
AT1G05180	GO:0000166	F	I	AXR1 (AUXIN RESISTANT 1); small protein activating enzyme	Bo5g005300
AT1G05180	GO:0010252	P	II	AXR1 (AUXIN RESISTANT 1); small protein activating enzyme	Bo5g005300
AT1G05180	GO:0009734	P	II	AXR1 (AUXIN RESISTANT 1); small protein activating enzyme	Bo5g005300
AT1G05180	GO:0009965	P	II	AXR1 (AUXIN RESISTANT 1); small protein activating enzyme	Bo5g005300
AT1G05180	GO:0009735	P	II	AXR1 (AUXIN RESISTANT 1); small protein activating enzyme	Bo5g005300
AT1G05190	GO:0005840	C	II	emb2394 (embryo defective 2394); structural constituent of ribosome	Bo5g005310
AT1G05190	GO:0016020	C	I	emb2394 (embryo defective 2394); structural constituent of ribosome	Bo5g005310
AT1G05190	GO:0003723	F	I	emb2394 (embryo defective 2394); structural constituent of ribosome	Bo5g005310
AT1G05190	GO:0009735	P	II	emb2394 (embryo defective 2394); structural constituent of ribosome	Bo5g005310
AT1G05200	GO:0016021	C	I	ATGLR3.4; intracellular ligand-gated ion channel	Bo5g005320
AT1G05200	GO:0005576	C	I	ATGLR3.4; intracellular ligand-gated ion channel	Bo5g005320
AT1G05200	GO:0005515	F	II	ATGLR3.4; intracellular ligand-gated ion channel	Bo5g005320
AT1G05200	GO:0009416	P	II	ATGLR3.4; intracellular ligand-gated ion channel	Bo5g005320
AT1G05200	GO:0006811	P	II	ATGLR3.4; intracellular ligand-gated ion channel	Bo5g005320
AT1G05205	GO:0005634	C	I	unknown protein	Bo5g005330
AT1G05230	GO:0005634	C	I	HDG2 (HOMEODOMAIN GLABROUS 2); DNA binding / transcription factor	Bo5g005350
AT1G05230	GO:0003700	F	II	HDG2 (HOMEODOMAIN GLABROUS 2); DNA binding / transcription factor	Bo5g005350
AT1G05230	GO:0003677	F	II	HDG2 (HOMEODOMAIN GLABROUS 2); DNA binding / transcription factor	Bo5g005350
AT1G05230	GO:0043565	F	II	HDG2 (HOMEODOMAIN GLABROUS 2); DNA binding / transcription factor	Bo5g005350
AT1G05230	GO:0005515	F	II	HDG2 (HOMEODOMAIN GLABROUS 2); DNA binding / transcription factor	Bo5g005350
AT1G05230	GO:0006355	P	II	HDG2 (HOMEODOMAIN GLABROUS 2); DNA binding / transcription factor	Bo5g005350
AT1G05230	GO:0006351	P	II	HDG2 (HOMEODOMAIN GLABROUS 2); DNA binding / transcription factor	Bo5g005350
AT1G05290	GO:0005634	C	I	transcription factor	Bo5g005470
AT1G05290	GO:0003700	F	II	transcription factor	Bo5g005470
AT1G05290	GO:0006355	P	II	transcription factor	Bo5g005470
AT1G05291	GO:0016021	C	I	unknown protein	Bo5g005480
AT1G05300	GO:0016021	C	I	ZIP5; cation transmembrane transporter/ metal ion transmembrane transporter	Bo5g005490
AT1G05310	GO:0005576	C	I	pectinesterase family protein	Bo5g005510
AT1G05310	GO:0009505	C	I	pectinesterase family protein	Bo5g005510
AT1G05310	GO:0045490	P	II	pectinesterase family protein	Bo5g005510
AT1G05320	GO:0005737	C	I	FUNCTIONS IN: molecular_function unknown; INVOLVED IN: biological_process unknown; LOCATED IN: cellular_component unknown; EXPRESSED IN: fruit; CONTAINS InterPro DOMAIN/s: Prefoldin (InterPro:IPR009053); BEST Arabidopsis thaliana protein match is: unknown protein (TAIR:AT2G32240.1); Has 205658 Blast hits to 89336 proteins in 2499 species: Archae - 2336; Bacteria - 33619; Metazoa - 92986; Fungi - …	Bo5g005520
AT1G05330	GO:0005737	C	I	unknown protein	Bo5g005530
AT1G05340	GO:0005634	C	I	unknown protein	Bo5g005540
AT1G05340	GO:0005737	C	I	unknown protein	Bo5g005540
AT1G05350	GO:0005829	C	II	thiF family protein	Bo5g005550
AT1G05350	GO:0005737	C	I	thiF family protein	Bo5g005550
AT1G05350	GO:0046872	F	I	thiF family protein	Bo5g005550
AT1G05350	GO:0005524	F	I	thiF family protein	Bo5g005550
AT1G05350	GO:0003824	F	I	thiF family protein	Bo5g005550
AT1G05370	GO:0005634	C	I	FUNCTIONS IN: molecular_function unknown; INVOLVED IN: biological_process unknown; LOCATED IN: cellular_component unknown; EXPRESSED IN: shoot apex hypocotyl flower seed; EXPRESSED DURING: petal differentiation and expansion stage E expanded cotyledon stage; CONTAINS InterPro DOMAIN/s: Cellular retinaldehyde-binding/triple function C-terminal (InterPro:IPR001251) Phosphatidylinositol transfer pro…	Bo5g005560
AT1G05380	GO:0005634	C	I	DNA binding	Bo5g005570
AT1G05380	GO:0003677	F	II	DNA binding	Bo5g005570
AT1G05380	GO:0046872	F	I	DNA binding	Bo5g005570
AT1G05380	GO:0006355	P	II	DNA binding	Bo5g005570
AT1G05410	GO:0005634	C	I	unknown protein	Bo5g005600
AT1G05420	GO:0005634	C	I	OFP12 (OVATE FAMILY PROTEIN 12)	Bo5g005590
AT1G05420	GO:0045892	P	II	OFP12 (OVATE FAMILY PROTEIN 12)	Bo5g005590
AT1G05440	GO:0016021	C	I	unknown protein	Bo5g005610
AT1G05440	GO:0005634	C	I	unknown protein	Bo5g005610
AT1G05450	GO:0006508	P	I	protease inhibitor/seed storage/lipid transfer protein (LTP)-related	Bo5g005630
AT1G05460	GO:0005737	C	I	SDE3 (SILENCING DEFECTIVE); RNA helicase	Bo5g005640
AT1G05460	GO:0016787	F	I	SDE3 (SILENCING DEFECTIVE); RNA helicase	Bo5g005640
AT1G05460	GO:0005515	F	II	SDE3 (SILENCING DEFECTIVE); RNA helicase	Bo5g005640
AT1G05460	GO:0005524	F	I	SDE3 (SILENCING DEFECTIVE); RNA helicase	Bo5g005640
AT1G05470	GO:0005737	C	I	CVP2 (COTYLEDON VASCULAR PATTERN 2); hydrolase/ inositol trisphosphate phosphatase	Bo5g005650
AT1G05470	GO:0016787	F	I	CVP2 (COTYLEDON VASCULAR PATTERN 2); hydrolase/ inositol trisphosphate phosphatase	Bo5g005650
AT1G05470	GO:0005515	F	II	CVP2 (COTYLEDON VASCULAR PATTERN 2); hydrolase/ inositol trisphosphate phosphatase	Bo5g005650
AT1G05470	GO:0030154	P	II	CVP2 (COTYLEDON VASCULAR PATTERN 2); hydrolase/ inositol trisphosphate phosphatase	Bo5g005650
AT1G05470	GO:0009737	P	II	CVP2 (COTYLEDON VASCULAR PATTERN 2); hydrolase/ inositol trisphosphate phosphatase	Bo5g005650
AT1G05470	GO:0009738	P	II	CVP2 (COTYLEDON VASCULAR PATTERN 2); hydrolase/ inositol trisphosphate phosphatase	Bo5g005650
AT1G05470	GO:0010051	P	II	CVP2 (COTYLEDON VASCULAR PATTERN 2); hydrolase/ inositol trisphosphate phosphatase	Bo5g005650
AT1G05490	GO:0005634	C	I	chr31 (chromatin remodeling 31); ATP binding / DNA binding / helicase/ nucleic acid binding	Bo5g005670
AT1G05500	GO:0016021	C	I	NTMC2T2.1	Bo5g005680
AT1G05500	GO:0005783	C	I	NTMC2T2.1	Bo5g005680
AT1G05500	GO:0046872	F	I	NTMC2T2.1	Bo5g005680
AT1G05500	GO:0006869	P	I	NTMC2T2.1	Bo5g005680
AT1G05530	GO:0005737	C	I	UGT75B2 (UDP-GLUCOSYL TRANSFERASE 75B2); UDP-glucosyltransferase/ UDP-glycosyltransferase/ abscisic acid glucosyltransferase/ transferase transferring glycosyl groups	Bo5g005710
AT1G05530	GO:0005794	C	II	UGT75B2 (UDP-GLUCOSYL TRANSFERASE 75B2); UDP-glucosyltransferase/ UDP-glycosyltransferase/ abscisic acid glucosyltransferase/ transferase transferring glycosyl groups	Bo5g005710
AT1G05530	GO:0008194	F	I	UGT75B2 (UDP-GLUCOSYL TRANSFERASE 75B2); UDP-glucosyltransferase/ UDP-glycosyltransferase/ abscisic acid glucosyltransferase/ transferase transferring glycosyl groups	Bo5g005710
AT1G05530	GO:0080043	F	I	UGT75B2 (UDP-GLUCOSYL TRANSFERASE 75B2); UDP-glucosyltransferase/ UDP-glycosyltransferase/ abscisic acid glucosyltransferase/ transferase transferring glycosyl groups	Bo5g005710
AT1G05530	GO:0080044	F	I	UGT75B2 (UDP-GLUCOSYL TRANSFERASE 75B2); UDP-glucosyltransferase/ UDP-glycosyltransferase/ abscisic acid glucosyltransferase/ transferase transferring glycosyl groups	Bo5g005710
AT1G05530	GO:0016757	F	I	UGT75B2 (UDP-GLUCOSYL TRANSFERASE 75B2); UDP-glucosyltransferase/ UDP-glycosyltransferase/ abscisic acid glucosyltransferase/ transferase transferring glycosyl groups	Bo5g005710
AT1G05530	GO:0008152	P	I	UGT75B2 (UDP-GLUCOSYL TRANSFERASE 75B2); UDP-glucosyltransferase/ UDP-glycosyltransferase/ abscisic acid glucosyltransferase/ transferase transferring glycosyl groups	Bo5g005710
AT1G05570	GO:0016021	C	I	CALS1 (CALLOSE SYNTHASE 1); 13-beta-glucan synthase/ transferase transferring glycosyl groups	Bo5g005750
AT1G05570	GO:0009504	C	II	CALS1 (CALLOSE SYNTHASE 1); 13-beta-glucan synthase/ transferase transferring glycosyl groups	Bo5g005750
AT1G05570	GO:0016757	F	I	CALS1 (CALLOSE SYNTHASE 1); 13-beta-glucan synthase/ transferase transferring glycosyl groups	Bo5g005750
AT1G05570	GO:0008360	P	I	CALS1 (CALLOSE SYNTHASE 1); 13-beta-glucan synthase/ transferase transferring glycosyl groups	Bo5g005750
AT1G05580	GO:0005783	C	I	ATCHX23 (CATION/H+ EXCHANGER 23); monovalent cation:proton antiporter/ sodium:hydrogen antiporter	Bo5g006820
AT1G05580	GO:0016021	C	I	ATCHX23 (CATION/H+ EXCHANGER 23); monovalent cation:proton antiporter/ sodium:hydrogen antiporter	Bo5g006820
AT1G05580	GO:0006814	P	II	ATCHX23 (CATION/H+ EXCHANGER 23); monovalent cation:proton antiporter/ sodium:hydrogen antiporter	Bo5g006820
AT1G05600	GO:0043231	C	I	pentatricopeptide (PPR) repeat-containing protein	Bo5g006830
AT1G05600	GO:0004519	F	I	pentatricopeptide (PPR) repeat-containing protein	Bo5g006830
AT1G05600	GO:0003723	F	I	pentatricopeptide (PPR) repeat-containing protein	Bo5g006830
AT1G05600	GO:0009451	P	I	pentatricopeptide (PPR) repeat-containing protein	Bo5g006830
AT1G05630	GO:0005737	C	I	5PTASE13; inositol or phosphatidylinositol phosphatase	Bo5g006850
AT1G05630	GO:0016021	C	I	5PTASE13; inositol or phosphatidylinositol phosphatase	Bo5g006850
AT1G05630	GO:0005634	C	I	5PTASE13; inositol or phosphatidylinositol phosphatase	Bo5g006850
AT1G05630	GO:0004519	F	I	5PTASE13; inositol or phosphatidylinositol phosphatase	Bo5g006850
AT1G05630	GO:0046872	F	I	5PTASE13; inositol or phosphatidylinositol phosphatase	Bo5g006850
AT1G05630	GO:0009637	P	I	5PTASE13; inositol or phosphatidylinositol phosphatase	Bo5g006850
AT1G05630	GO:0010252	P	II	5PTASE13; inositol or phosphatidylinositol phosphatase	Bo5g006850
AT1G05630	GO:0009737	P	II	5PTASE13; inositol or phosphatidylinositol phosphatase	Bo5g006850
AT1G05630	GO:0009630	P	II	5PTASE13; inositol or phosphatidylinositol phosphatase	Bo5g006850
AT1G05630	GO:0009846	P	I	5PTASE13; inositol or phosphatidylinositol phosphatase	Bo5g006850
AT1G05630	GO:0048364	P	II	5PTASE13; inositol or phosphatidylinositol phosphatase	Bo5g006850
AT1G05650	GO:0005576	C	I	polygalacturonase putative / pectinase putative	Bo5g006870
AT1G05650	GO:0016829	F	I	polygalacturonase putative / pectinase putative	Bo5g006870
AT1G05650	GO:0005975	P	I	polygalacturonase putative / pectinase putative	Bo5g006870
AT1G05670	GO:0005794	C	II	UDP-glucoronosyl/UDP-glucosyl transferase family protein	Bo5g006880
AT1G05670	GO:0005783	C	I	UDP-glucoronosyl/UDP-glucosyl transferase family protein	Bo5g006880
AT1G05670	GO:0016757	F	I	UDP-glucoronosyl/UDP-glucosyl transferase family protein	Bo5g006880
AT1G05760	GO:0005737	C	I	RTM1 (restricted tev movement 1); sugar binding	Bo5g006950
AT1G05760	GO:0030246	F	I	RTM1 (restricted tev movement 1); sugar binding	Bo5g006950
AT1G05760	GO:0043621	F	II	RTM1 (restricted tev movement 1); sugar binding	Bo5g006950
AT1G05760	GO:0005515	F	II	RTM1 (restricted tev movement 1); sugar binding	Bo5g006950
AT1G05760	GO:0009615	P	I	RTM1 (restricted tev movement 1); sugar binding	Bo5g006950
AT1G05760	GO:0051607	P	I	RTM1 (restricted tev movement 1); sugar binding	Bo5g006950
AT1G05800	GO:0009695	P	II	DGL (DONGLE); triacylglycerol lipase	Bo5g006970
AT1G05800	GO:0016042	P	I	DGL (DONGLE); triacylglycerol lipase	Bo5g006970
AT1G05800	GO:0050832	P	I	DGL (DONGLE); triacylglycerol lipase	Bo5g006970
AT1G05800	GO:0006629	P	I	DGL (DONGLE); triacylglycerol lipase	Bo5g006970
AT1G05805	GO:0005634	C	I	basic helix-loop-helix (bHLH) family protein	Bo5g006980
AT1G05805	GO:0005829	C	II	basic helix-loop-helix (bHLH) family protein	Bo5g006980
AT1G05805	GO:0001228	F	II	basic helix-loop-helix (bHLH) family protein	Bo5g006980
AT1G05805	GO:0005515	F	II	basic helix-loop-helix (bHLH) family protein	Bo5g006980
AT1G05805	GO:0044212	F	II	basic helix-loop-helix (bHLH) family protein	Bo5g006980
AT1G05805	GO:0003700	F	II	basic helix-loop-helix (bHLH) family protein	Bo5g006980
AT1G05805	GO:0003677	F	II	basic helix-loop-helix (bHLH) family protein	Bo5g006980
AT1G05805	GO:0006355	P	II	basic helix-loop-helix (bHLH) family protein	Bo5g006980
AT1G05805	GO:0010119	P	II	basic helix-loop-helix (bHLH) family protein	Bo5g006980
AT1G05850	GO:0048046	C	I	POM1 (POM-POM1); chitinase	Bo5g007040
AT1G05850	GO:0005794	C	II	POM1 (POM-POM1); chitinase	Bo5g007040
AT1G05850	GO:0005576	C	I	POM1 (POM-POM1); chitinase	Bo5g007040
AT1G05850	GO:0030247	F	I	POM1 (POM-POM1); chitinase	Bo5g007040
AT1G05850	GO:0009809	P	I	POM1 (POM-POM1); chitinase	Bo5g007040
AT1G05850	GO:0009408	P	I	POM1 (POM-POM1); chitinase	Bo5g007040
AT1G05850	GO:0009735	P	II	POM1 (POM-POM1); chitinase	Bo5g007040
AT1G05850	GO:0009873	P	II	POM1 (POM-POM1); chitinase	Bo5g007040
AT1G05870	GO:0005634	C	I	unknown protein	Bo5g007060
AT1G05910	GO:0005634	C	I	cell division cycle protein 48-related / CDC48-related	Bo5g007110
AT1G05910	GO:0042393	F	II	cell division cycle protein 48-related / CDC48-related	Bo5g007110
AT1G05910	GO:0016887	F	I	cell division cycle protein 48-related / CDC48-related	Bo5g007110
AT1G05910	GO:0005524	F	I	cell division cycle protein 48-related / CDC48-related	Bo5g007110
AT1G05910	GO:0005515	F	II	cell division cycle protein 48-related / CDC48-related	Bo5g007110
AT1G05910	GO:0045944	P	I	cell division cycle protein 48-related / CDC48-related	Bo5g007110
AT1G05920	GO:0005634	C	I	DNA binding	Bo5g005620
AT1G05920	GO:0003677	F	II	DNA binding	Bo5g005620
AT1G05920	GO:0006355	P	II	DNA binding	Bo5g005620
AT1G05920	GO:0006351	P	II	DNA binding	Bo5g005620
AT1G05970	GO:0005575	C	I	unknown protein	Bo5g007140
AT1G06080	GO:0016021	C	I	ADS1 (DELTA 9 DESATURASE 1); oxidoreductase	Bo5g007190
AT1G06080	GO:0016491	F	I	ADS1 (DELTA 9 DESATURASE 1); oxidoreductase	Bo5g007190
AT1G06080	GO:0055114	P	I	ADS1 (DELTA 9 DESATURASE 1); oxidoreductase	Bo5g007190
AT1G06080	GO:0006633	P	II	ADS1 (DELTA 9 DESATURASE 1); oxidoreductase	Bo5g007190
AT1G06140	GO:0003723	F	I	pentatricopeptide (PPR) repeat-containing protein	Bo5g007250
AT1G06140	GO:0004519	F	I	pentatricopeptide (PPR) repeat-containing protein	Bo5g007250
AT1G06140	GO:0080156	P	I	pentatricopeptide (PPR) repeat-containing protein	Bo5g007250
AT1G06150	GO:0005829	C	II	transcription factor	Bo5g007270
AT1G06150	GO:0005634	C	I	transcription factor	Bo5g007270
AT1G06150	GO:0003700	F	II	transcription factor	Bo5g007270
AT1G06150	GO:0003677	F	II	transcription factor	Bo5g007270
AT1G06150	GO:0006355	P	II	transcription factor	Bo5g007270
AT1G06150	GO:0035556	P	II	transcription factor	Bo5g007270
AT1G06150	GO:0006351	P	II	transcription factor	Bo5g007270
AT1G06160	GO:0005634	C	I	ORA59 (OCTADECANOID-RESPONSIVE ARABIDOPSIS AP2/ERF 59); DNA binding / transcription activator/ transcription factor	Bo5g007280
AT1G06160	GO:0003677	F	II	ORA59 (OCTADECANOID-RESPONSIVE ARABIDOPSIS AP2/ERF 59); DNA binding / transcription activator/ transcription factor	Bo5g007280
AT1G06160	GO:0003700	F	II	ORA59 (OCTADECANOID-RESPONSIVE ARABIDOPSIS AP2/ERF 59); DNA binding / transcription activator/ transcription factor	Bo5g007280
AT1G06160	GO:0009753	P	II	ORA59 (OCTADECANOID-RESPONSIVE ARABIDOPSIS AP2/ERF 59); DNA binding / transcription activator/ transcription factor	Bo5g007280
AT1G06160	GO:0006351	P	II	ORA59 (OCTADECANOID-RESPONSIVE ARABIDOPSIS AP2/ERF 59); DNA binding / transcription activator/ transcription factor	Bo5g007280
AT1G06160	GO:0009873	P	II	ORA59 (OCTADECANOID-RESPONSIVE ARABIDOPSIS AP2/ERF 59); DNA binding / transcription activator/ transcription factor	Bo5g007280
AT1G06160	GO:0006355	P	II	ORA59 (OCTADECANOID-RESPONSIVE ARABIDOPSIS AP2/ERF 59); DNA binding / transcription activator/ transcription factor	Bo5g007280
AT1G06160	GO:0009723	P	II	ORA59 (OCTADECANOID-RESPONSIVE ARABIDOPSIS AP2/ERF 59); DNA binding / transcription activator/ transcription factor	Bo5g007280
AT1G06170	GO:0005634	C	I	basic helix-loop-helix (bHLH) family protein	Bo5g007310
AT1G06170	GO:0003677	F	II	basic helix-loop-helix (bHLH) family protein	Bo5g007310
AT1G06170	GO:0003700	F	II	basic helix-loop-helix (bHLH) family protein	Bo5g007310
AT1G06170	GO:0006355	P	II	basic helix-loop-helix (bHLH) family protein	Bo5g007310
AT1G06170	GO:0009555	P	II	basic helix-loop-helix (bHLH) family protein	Bo5g007310
AT1G06170	GO:0006351	P	II	basic helix-loop-helix (bHLH) family protein	Bo5g007310
AT1G06180	GO:0005634	C	I	ATMYB13 (MYB DOMAIN PROTEIN 13); DNA binding / transcription factor	Bo5g007320
AT1G06180	GO:0003700	F	II	ATMYB13 (MYB DOMAIN PROTEIN 13); DNA binding / transcription factor	Bo5g007320
AT1G06180	GO:0001135	F	II	ATMYB13 (MYB DOMAIN PROTEIN 13); DNA binding / transcription factor	Bo5g007320
AT1G06180	GO:0000981	F	II	ATMYB13 (MYB DOMAIN PROTEIN 13); DNA binding / transcription factor	Bo5g007320
AT1G06180	GO:0003677	F	II	ATMYB13 (MYB DOMAIN PROTEIN 13); DNA binding / transcription factor	Bo5g007320
AT1G06180	GO:0044212	F	II	ATMYB13 (MYB DOMAIN PROTEIN 13); DNA binding / transcription factor	Bo5g007320
AT1G06180	GO:0043565	F	II	ATMYB13 (MYB DOMAIN PROTEIN 13); DNA binding / transcription factor	Bo5g007320
AT1G06180	GO:0006357	P	II	ATMYB13 (MYB DOMAIN PROTEIN 13); DNA binding / transcription factor	Bo5g007320
AT1G06180	GO:0006355	P	II	ATMYB13 (MYB DOMAIN PROTEIN 13); DNA binding / transcription factor	Bo5g007320
AT1G06180	GO:0006351	P	II	ATMYB13 (MYB DOMAIN PROTEIN 13); DNA binding / transcription factor	Bo5g007320
AT1G06180	GO:0009739	P	II	ATMYB13 (MYB DOMAIN PROTEIN 13); DNA binding / transcription factor	Bo5g007320
AT1G06180	GO:0009753	P	II	ATMYB13 (MYB DOMAIN PROTEIN 13); DNA binding / transcription factor	Bo5g007320
AT1G06180	GO:0030154	P	II	ATMYB13 (MYB DOMAIN PROTEIN 13); DNA binding / transcription factor	Bo5g007320
AT1G06190	GO:0005634	C	I	ATP binding / ATPase coupled to transmembrane movement of ions phosphorylative mechanism	Bo5g007330
AT1G06190	GO:0043621	F	II	ATP binding / ATPase coupled to transmembrane movement of ions phosphorylative mechanism	Bo5g007330
AT1G06190	GO:0005515	F	II	ATP binding / ATPase coupled to transmembrane movement of ions phosphorylative mechanism	Bo5g007330
AT1G06190	GO:0009737	P	II	ATP binding / ATPase coupled to transmembrane movement of ions phosphorylative mechanism	Bo5g007330
AT1G06225	GO:0005576	C	I	CLE3 (CLAVATA3/ESR-RELATED 3); protein binding / receptor binding	Bo5g007350
AT1G06225	GO:0048046	C	I	CLE3 (CLAVATA3/ESR-RELATED 3); protein binding / receptor binding	Bo5g007350
AT1G06225	GO:0007165	P	I	CLE3 (CLAVATA3/ESR-RELATED 3); protein binding / receptor binding	Bo5g007350
AT1G06250	GO:0016042	P	I	lipase class 3 family protein	Bo5g007370
AT1G06250	GO:0006629	P	I	lipase class 3 family protein	Bo5g007370
AT1G06260	GO:0048046	C	I	cysteine proteinase putative	Bo5g007380
AT1G06260	GO:0005576	C	I	cysteine proteinase putative	Bo5g007380
AT1G06260	GO:0008234	F	I	cysteine proteinase putative	Bo5g007380
AT1G06260	GO:0006508	P	I	cysteine proteinase putative	Bo5g007380
AT1G06290	GO:0005777	C	I	ACX3 (ACYL-COA OXIDASE 3); acyl-CoA oxidase	Bo5g007430
AT1G06290	GO:0050660	F	I	ACX3 (ACYL-COA OXIDASE 3); acyl-CoA oxidase	Bo5g007430
AT1G06350	GO:0016021	C	I	fatty acid desaturase family protein	Bo5g007440
AT1G06350	GO:0016491	F	I	fatty acid desaturase family protein	Bo5g007440
AT1G06350	GO:0055114	P	I	fatty acid desaturase family protein	Bo5g007440
AT1G06410	GO:0005634	C	I	ATTPS7; alphaalpha-trehalose-phosphate synthase (UDP-forming)/ transferase transferring glycosyl groups / trehalose-phosphatase	Bo5g007490
AT1G06410	GO:0005829	C	II	ATTPS7; alphaalpha-trehalose-phosphate synthase (UDP-forming)/ transferase transferring glycosyl groups / trehalose-phosphatase	Bo5g007490
AT1G06410	GO:0016791	F	II	ATTPS7; alphaalpha-trehalose-phosphate synthase (UDP-forming)/ transferase transferring glycosyl groups / trehalose-phosphatase	Bo5g007490
AT1G06410	GO:0016757	F	I	ATTPS7; alphaalpha-trehalose-phosphate synthase (UDP-forming)/ transferase transferring glycosyl groups / trehalose-phosphatase	Bo5g007490
AT1G06420	GO:0005575	C	I	unknown protein	Bo5g007500
AT1G06420	GO:0016874	F	I	unknown protein	Bo5g007500
AT1G06430	GO:0016021	C	I	FTSH8; ATP-dependent peptidase/ ATPase/ metallopeptidase/ zinc ion binding	Bo5g007470
AT1G06430	GO:0016020	C	I	FTSH8; ATP-dependent peptidase/ ATPase/ metallopeptidase/ zinc ion binding	Bo5g007470
AT1G06430	GO:0016491	F	I	FTSH8; ATP-dependent peptidase/ ATPase/ metallopeptidase/ zinc ion binding	Bo5g007470
AT1G06430	GO:0016887	F	I	FTSH8; ATP-dependent peptidase/ ATPase/ metallopeptidase/ zinc ion binding	Bo5g007470
AT1G06430	GO:0005524	F	I	FTSH8; ATP-dependent peptidase/ ATPase/ metallopeptidase/ zinc ion binding	Bo5g007470
AT1G06430	GO:0008270	F	II	FTSH8; ATP-dependent peptidase/ ATPase/ metallopeptidase/ zinc ion binding	Bo5g007470
AT1G06430	GO:0046872	F	I	FTSH8; ATP-dependent peptidase/ ATPase/ metallopeptidase/ zinc ion binding	Bo5g007470
AT1G06430	GO:0004222	F	II	FTSH8; ATP-dependent peptidase/ ATPase/ metallopeptidase/ zinc ion binding	Bo5g007470
AT1G06430	GO:0006508	P	I	FTSH8; ATP-dependent peptidase/ ATPase/ metallopeptidase/ zinc ion binding	Bo5g007470
AT1G06430	GO:0055114	P	I	FTSH8; ATP-dependent peptidase/ ATPase/ metallopeptidase/ zinc ion binding	Bo5g007470
AT1G06440	GO:0016787	F	I	ubiquitin thiolesterase	Bo5g007480
AT1G06460	GO:0005777	C	I	ACD32.1 (ALPHA-CRYSTALLIN DOMAIN 32.1)	Bo5g007530
AT1G06460	GO:0009408	P	I	ACD32.1 (ALPHA-CRYSTALLIN DOMAIN 32.1)	Bo5g007530
AT1G06470	GO:0016021	C	I	phosphate translocator-related	Bo5g007540
AT1G06470	GO:0016020	C	I	phosphate translocator-related	Bo5g007540
AT1G06470	GO:0008643	P	II	phosphate translocator-related	Bo5g007540
AT1G06475	GO:0016021	C	I	unknown protein	Bo5g007550
AT1G06475	GO:0016020	C	I	unknown protein	Bo5g007550
AT1G06510	GO:0005634	C	I	unknown protein	Bo5g007570
AT1G06520	GO:0016020	C	I	GPAT1 (GLYCEROL-3-PHOSPHATE ACYLTRANSFERASE 1); 1-acylglycerol-3-phosphate O-acyltransferase/ acyltransferase	Bo5g007580
AT1G06520	GO:0016021	C	I	GPAT1 (GLYCEROL-3-PHOSPHATE ACYLTRANSFERASE 1); 1-acylglycerol-3-phosphate O-acyltransferase/ acyltransferase	Bo5g007580
AT1G06520	GO:0016791	F	II	GPAT1 (GLYCEROL-3-PHOSPHATE ACYLTRANSFERASE 1); 1-acylglycerol-3-phosphate O-acyltransferase/ acyltransferase	Bo5g007580
AT1G06520	GO:0016311	P	II	GPAT1 (GLYCEROL-3-PHOSPHATE ACYLTRANSFERASE 1); 1-acylglycerol-3-phosphate O-acyltransferase/ acyltransferase	Bo5g007580
AT1G06520	GO:0080167	P	II	GPAT1 (GLYCEROL-3-PHOSPHATE ACYLTRANSFERASE 1); 1-acylglycerol-3-phosphate O-acyltransferase/ acyltransferase	Bo5g007580
AT1G06560	GO:0008757	F	I	NOL1/NOP2/sun family protein	Bo5g007610
AT1G06590	GO:0005634	C	I	unknown protein	Bo5g007620
AT1G06590	GO:0005515	F	II	unknown protein	Bo5g007620
AT1G06590	GO:0051301	P	I	unknown protein	Bo5g007620
AT1G06620	GO:0005737	C	I	2-oxoglutarate-dependent dioxygenase putative	Bo5g007080
AT1G06620	GO:0016491	F	I	2-oxoglutarate-dependent dioxygenase putative	Bo5g007080
AT1G06620	GO:0046872	F	I	2-oxoglutarate-dependent dioxygenase putative	Bo5g007080
AT1G06620	GO:0016706	F	I	2-oxoglutarate-dependent dioxygenase putative	Bo5g007080
AT1G06620	GO:0055114	P	I	2-oxoglutarate-dependent dioxygenase putative	Bo5g007080
AT1G06660	GO:0005634	C	I	unknown protein	Bo5g007650
AT1G06660	GO:0006355	P	II	unknown protein	Bo5g007650
AT1G06670	GO:0005737	C	I	NIH (NUCLEAR DEIH-BOXHELICASE); DNA binding / DNA helicase	Bo5g007660
AT1G06670	GO:0005634	C	I	NIH (NUCLEAR DEIH-BOXHELICASE); DNA binding / DNA helicase	Bo5g007660
AT1G06670	GO:0003723	F	I	NIH (NUCLEAR DEIH-BOXHELICASE); DNA binding / DNA helicase	Bo5g007660
AT1G06670	GO:0003677	F	II	NIH (NUCLEAR DEIH-BOXHELICASE); DNA binding / DNA helicase	Bo5g007660
AT1G06670	GO:0006396	P	I	NIH (NUCLEAR DEIH-BOXHELICASE); DNA binding / DNA helicase	Bo5g007660
AT1G06730	GO:0005737	C	I	pfkB-type carbohydrate kinase family protein	Bo5g007700
AT1G06730	GO:0005634	C	I	pfkB-type carbohydrate kinase family protein	Bo5g007700
AT1G06760	GO:0005634	C	I	histone H1 putative	Bo5g007710
AT1G06760	GO:0003677	F	II	histone H1 putative	Bo5g007710
AT1G06780	GO:0000139	C	II	GAUT6 (Galacturonosyltransferase 6); polygalacturonate 4-alpha-galacturonosyltransferase/ transferase transferring glycosyl groups	Bo5g007730
AT1G06780	GO:0016021	C	I	GAUT6 (Galacturonosyltransferase 6); polygalacturonate 4-alpha-galacturonosyltransferase/ transferase transferring glycosyl groups	Bo5g007730
AT1G06780	GO:0005794	C	II	GAUT6 (Galacturonosyltransferase 6); polygalacturonate 4-alpha-galacturonosyltransferase/ transferase transferring glycosyl groups	Bo5g007730
AT1G06780	GO:0016757	F	I	GAUT6 (Galacturonosyltransferase 6); polygalacturonate 4-alpha-galacturonosyltransferase/ transferase transferring glycosyl groups	Bo5g007730
AT1G06800	GO:0016042	P	I	lipase class 3 family protein	Bo5g007750
AT1G06800	GO:0006629	P	I	lipase class 3 family protein	Bo5g007750
AT1G06830	GO:0005777	C	I	glutaredoxin family protein	Bo5g007760
AT1G06830	GO:0005737	C	I	glutaredoxin family protein	Bo5g007760
AT1G06830	GO:0005634	C	I	glutaredoxin family protein	Bo5g007760
AT1G06830	GO:0009055	F	I	glutaredoxin family protein	Bo5g007760
AT1G06830	GO:0004519	F	I	glutaredoxin family protein	Bo5g007760
AT1G06830	GO:0051537	F	I	glutaredoxin family protein	Bo5g007760
AT1G06830	GO:0046872	F	I	glutaredoxin family protein	Bo5g007760
AT1G06830	GO:0010468	P	II	glutaredoxin family protein	Bo5g007760
AT1G06830	GO:0045454	P	II	glutaredoxin family protein	Bo5g007760
AT1G06840	GO:0016021	C	I	leucine-rich repeat transmembrane protein kinase putative	Bo5g007770
AT1G06840	GO:0005576	C	I	leucine-rich repeat transmembrane protein kinase putative	Bo5g007770
AT1G06840	GO:0016020	C	I	leucine-rich repeat transmembrane protein kinase putative	Bo5g007770
AT1G06840	GO:0005524	F	I	leucine-rich repeat transmembrane protein kinase putative	Bo5g007770
AT1G06840	GO:0007169	P	II	leucine-rich repeat transmembrane protein kinase putative	Bo5g007770
AT1G06850	GO:0005829	C	II	AtbZIP52 (Arabidopsis thaliana basic leucine zipper 52); DNA binding / transcription factor	Bo5g007780
AT1G06850	GO:0005634	C	I	AtbZIP52 (Arabidopsis thaliana basic leucine zipper 52); DNA binding / transcription factor	Bo5g007780
AT1G06850	GO:0003677	F	II	AtbZIP52 (Arabidopsis thaliana basic leucine zipper 52); DNA binding / transcription factor	Bo5g007780
AT1G06850	GO:0003700	F	II	AtbZIP52 (Arabidopsis thaliana basic leucine zipper 52); DNA binding / transcription factor	Bo5g007780
AT1G06850	GO:0006355	P	II	AtbZIP52 (Arabidopsis thaliana basic leucine zipper 52); DNA binding / transcription factor	Bo5g007780
AT1G06870	GO:0016021	C	I	signal peptidase putative	Bo5g007790
AT1G06870	GO:0016020	C	I	signal peptidase putative	Bo5g007790
AT1G06870	GO:0008236	F	I	signal peptidase putative	Bo5g007790
AT1G06870	GO:0006508	P	I	signal peptidase putative	Bo5g007790
AT1G06890	GO:0000139	C	II	transporter-related	Bo5g007800
AT1G06890	GO:0005768	C	II	transporter-related	Bo5g007800
AT1G06890	GO:0005794	C	II	transporter-related	Bo5g007800
AT1G06890	GO:0005802	C	II	transporter-related	Bo5g007800
AT1G06890	GO:0016020	C	I	transporter-related	Bo5g007800
AT1G06890	GO:0016021	C	I	transporter-related	Bo5g007800
AT1G06890	GO:0015297	F	I	transporter-related	Bo5g007800
AT1G06890	GO:0008643	P	II	transporter-related	Bo5g007800
AT1G06930	GO:0005634	C	I	unknown protein	Bo5g007820
AT1G06990	GO:0005576	C	I	GDSL-motif lipase/hydrolase family protein	Bo5g007850
AT1G06990	GO:0052689	F	I	GDSL-motif lipase/hydrolase family protein	Bo5g007850
AT1G06990	GO:0016788	F	I	GDSL-motif lipase/hydrolase family protein	Bo5g007850
AT1G06990	GO:0016042	P	I	GDSL-motif lipase/hydrolase family protein	Bo5g007850
AT1G07000	GO:0005829	C	II	ATEXO70B2 (exocyst subunit EXO70 family protein B2); protein binding	Bo5g007870
AT1G07000	GO:0005737	C	I	ATEXO70B2 (exocyst subunit EXO70 family protein B2); protein binding	Bo5g007870
AT1G07000	GO:0005634	C	I	ATEXO70B2 (exocyst subunit EXO70 family protein B2); protein binding	Bo5g007870
AT1G07000	GO:0005515	F	II	ATEXO70B2 (exocyst subunit EXO70 family protein B2); protein binding	Bo5g007870
AT1G07000	GO:0043621	F	II	ATEXO70B2 (exocyst subunit EXO70 family protein B2); protein binding	Bo5g007870
AT1G07000	GO:0002237	P	I	ATEXO70B2 (exocyst subunit EXO70 family protein B2); protein binding	Bo5g007870
AT1G07000	GO:0009620	P	I	ATEXO70B2 (exocyst subunit EXO70 family protein B2); protein binding	Bo5g007870
AT1G07000	GO:0009617	P	I	ATEXO70B2 (exocyst subunit EXO70 family protein B2); protein binding	Bo5g007870
AT1G07000	GO:0006887	P	I	ATEXO70B2 (exocyst subunit EXO70 family protein B2); protein binding	Bo5g007870
AT1G07000	GO:0006952	P	I	ATEXO70B2 (exocyst subunit EXO70 family protein B2); protein binding	Bo5g007870
AT1G07010	GO:0005777	C	I	calcineurin-like phosphoesterase family protein	Bo5g007880
AT1G07010	GO:0004721	F	II	calcineurin-like phosphoesterase family protein	Bo5g007880
AT1G07010	GO:0016787	F	I	calcineurin-like phosphoesterase family protein	Bo5g007880
AT1G07010	GO:0004722	F	II	calcineurin-like phosphoesterase family protein	Bo5g007880
AT1G07010	GO:0016791	F	II	calcineurin-like phosphoesterase family protein	Bo5g007880
AT1G07010	GO:0030145	F	I	calcineurin-like phosphoesterase family protein	Bo5g007880
AT1G07060	GO:0051321	P	I	unknown protein	Bo5g007920
AT1G07090	GO:0005634	C	I	LSH6 (LIGHT SENSITIVE HYPOCOTYLS 6)	Bo5g007930
AT1G07090	GO:0003677	F	II	LSH6 (LIGHT SENSITIVE HYPOCOTYLS 6)	Bo5g007930
AT1G07090	GO:0006355	P	II	LSH6 (LIGHT SENSITIVE HYPOCOTYLS 6)	Bo5g007930
AT1G07090	GO:0009416	P	II	LSH6 (LIGHT SENSITIVE HYPOCOTYLS 6)	Bo5g007930
AT1G07110	GO:0005829	C	II	F2KP (FRUCTOSE-26-BISPHOSPHATASE); fructose-26-bisphosphate 2-phosphatase	Bo5g007940
AT1G07110	GO:0005634	C	I	F2KP (FRUCTOSE-26-BISPHOSPHATASE); fructose-26-bisphosphate 2-phosphatase	Bo5g007940
AT1G07110	GO:0005524	F	I	F2KP (FRUCTOSE-26-BISPHOSPHATASE); fructose-26-bisphosphate 2-phosphatase	Bo5g007940
AT1G07110	GO:0006499	P	II	F2KP (FRUCTOSE-26-BISPHOSPHATASE); fructose-26-bisphosphate 2-phosphatase	Bo5g007940
AT1G07140	GO:0005737	C	I	SIRANBP; Ran GTPase binding	Bo5g007970
AT1G07140	GO:0005634	C	I	SIRANBP; Ran GTPase binding	Bo5g007970
AT1G07140	GO:0005096	F	II	SIRANBP; Ran GTPase binding	Bo5g007970
AT1G07140	GO:0006606	P	I	SIRANBP; Ran GTPase binding	Bo5g007970
AT1G07140	GO:0051028	P	II	SIRANBP; Ran GTPase binding	Bo5g007970
AT1G07150	GO:0016021	C	I	MAPKKK13; ATP binding / kinase/ protein kinase/ protein serine/threonine kinase	Bo5g007990
AT1G07150	GO:0005737	C	I	MAPKKK13; ATP binding / kinase/ protein kinase/ protein serine/threonine kinase	Bo5g007990
AT1G07150	GO:0005634	C	I	MAPKKK13; ATP binding / kinase/ protein kinase/ protein serine/threonine kinase	Bo5g007990
AT1G07150	GO:0005524	F	I	MAPKKK13; ATP binding / kinase/ protein kinase/ protein serine/threonine kinase	Bo5g007990
AT1G07160	GO:0046872	F	I	protein phosphatase 2C putative / PP2C putative	Bo5g008000
AT1G07160	GO:0004722	F	II	protein phosphatase 2C putative / PP2C putative	Bo5g008000
AT1G07160	GO:0006470	P	II	protein phosphatase 2C putative / PP2C putative	Bo5g008000
AT1G07170	GO:0005634	C	I	LOCATED IN: cellular_component unknown; EXPRESSED IN: 24 plant structures; EXPRESSED DURING: 15 growth stages; CONTAINS InterPro DOMAIN/s: PHF5-like (InterPro:IPR005345); BEST Arabidopsis thaliana protein match is: unknown protein (TAIR:AT2G30000.1); Has 292 Blast hits to 292 proteins in 142 species: Archae - 0; Bacteria - 0; Metazoa - 110; Fungi - 75; Plants - 47; Viruses - 0; Other Eukaryotes -…	Bo5g008010
AT1G07170	GO:0000398	P	II	LOCATED IN: cellular_component unknown; EXPRESSED IN: 24 plant structures; EXPRESSED DURING: 15 growth stages; CONTAINS InterPro DOMAIN/s: PHF5-like (InterPro:IPR005345); BEST Arabidopsis thaliana protein match is: unknown protein (TAIR:AT2G30000.1); Has 292 Blast hits to 292 proteins in 142 species: Archae - 0; Bacteria - 0; Metazoa - 110; Fungi - 75; Plants - 47; Viruses - 0; Other Eukaryotes -…	Bo5g008010
AT1G07175	GO:0005576	C	I	unknown protein	Bo5g008020
AT1G07180	GO:0005777	C	I	NDA1 (ALTERNATIVE NAD(P)H DEHYDROGENASE 1); NADH dehydrogenase	Bo5g008030
AT1G07200	GO:0005737	C	I	ATP-dependent Clp protease ClpB protein-related	Bo5g008040
AT1G07200	GO:0005634	C	I	ATP-dependent Clp protease ClpB protein-related	Bo5g008040
AT1G07200	GO:0005524	F	I	ATP-dependent Clp protease ClpB protein-related	Bo5g008040
AT1G07200	GO:0005515	F	II	ATP-dependent Clp protease ClpB protein-related	Bo5g008040
AT1G07200	GO:0016787	F	I	ATP-dependent Clp protease ClpB protein-related	Bo5g008040
AT1G07200	GO:0006355	P	II	ATP-dependent Clp protease ClpB protein-related	Bo5g008040
AT1G07200	GO:0006351	P	II	ATP-dependent Clp protease ClpB protein-related	Bo5g008040
AT1G07240	GO:0005829	C	II	UGT71C5 (UDP-GLUCOSYL TRANSFERASE 71C5); UDP-glycosyltransferase/ quercetin 3-O-glucosyltransferase/ transferase transferring glycosyl groups	Bo5g008070
AT1G07240	GO:0043231	C	I	UGT71C5 (UDP-GLUCOSYL TRANSFERASE 71C5); UDP-glycosyltransferase/ quercetin 3-O-glucosyltransferase/ transferase transferring glycosyl groups	Bo5g008070
AT1G07240	GO:0080044	F	I	UGT71C5 (UDP-GLUCOSYL TRANSFERASE 71C5); UDP-glycosyltransferase/ quercetin 3-O-glucosyltransferase/ transferase transferring glycosyl groups	Bo5g008070
AT1G07240	GO:0016757	F	I	UGT71C5 (UDP-GLUCOSYL TRANSFERASE 71C5); UDP-glycosyltransferase/ quercetin 3-O-glucosyltransferase/ transferase transferring glycosyl groups	Bo5g008070
AT1G07240	GO:0008194	F	I	UGT71C5 (UDP-GLUCOSYL TRANSFERASE 71C5); UDP-glycosyltransferase/ quercetin 3-O-glucosyltransferase/ transferase transferring glycosyl groups	Bo5g008070
AT1G07240	GO:0080043	F	I	UGT71C5 (UDP-GLUCOSYL TRANSFERASE 71C5); UDP-glycosyltransferase/ quercetin 3-O-glucosyltransferase/ transferase transferring glycosyl groups	Bo5g008070
AT1G07270	GO:0005634	C	I	cell division control protein CDC6b putative (CDC6b)	Bo5g008090
AT1G07270	GO:0005515	F	II	cell division control protein CDC6b putative (CDC6b)	Bo5g008090
AT1G07270	GO:0006260	P	I	cell division control protein CDC6b putative (CDC6b)	Bo5g008090
AT1G07270	GO:0051301	P	I	cell division control protein CDC6b putative (CDC6b)	Bo5g008090
AT1G07290	GO:0000139	C	II	nucleotide-sugar transmembrane transporter	Bo5g008110
AT1G07290	GO:0016021	C	I	nucleotide-sugar transmembrane transporter	Bo5g008110
AT1G07290	GO:0015297	F	I	nucleotide-sugar transmembrane transporter	Bo5g008110
AT1G07290	GO:0008643	P	II	nucleotide-sugar transmembrane transporter	Bo5g008110
AT1G07300	GO:0005634	C	I	josephin protein-related	Bo5g008120
AT1G07310	GO:0005634	C	I	C2 domain-containing protein	Bo5g008130
AT1G07320	GO:0016020	C	I	RPL4; poly(U) binding / structural constituent of ribosome	Bo5g008140
AT1G07320	GO:0005634	C	I	RPL4; poly(U) binding / structural constituent of ribosome	Bo5g008140
AT1G07320	GO:0005840	C	II	RPL4; poly(U) binding / structural constituent of ribosome	Bo5g008140
AT1G07340	GO:0016020	C	I	ATSTP2 (SUGAR TRANSPORTER 2); carbohydrate transmembrane transporter/ monosaccharide transmembrane transporter/ sugar:hydrogen symporter	Bo5g008150
AT1G07340	GO:0009555	P	II	ATSTP2 (SUGAR TRANSPORTER 2); carbohydrate transmembrane transporter/ monosaccharide transmembrane transporter/ sugar:hydrogen symporter	Bo5g008150
AT1G07350	GO:0016021	C	I	transformer serine/arginine-rich ribonucleoprotein putative	Bo5g008160
AT1G07350	GO:0003723	F	I	transformer serine/arginine-rich ribonucleoprotein putative	Bo5g008160
AT1G07350	GO:0006397	P	I	transformer serine/arginine-rich ribonucleoprotein putative	Bo5g008160
AT1G07350	GO:0009644	P	I	transformer serine/arginine-rich ribonucleoprotein putative	Bo5g008160
AT1G07370	GO:0005737	C	I	PCNA1 (PROLIFERATING CELLULAR NUCLEAR ANTIGEN); DNA binding / DNA polymerase processivity factor/ protein binding	Bo5g008170
AT1G07370	GO:0005634	C	I	PCNA1 (PROLIFERATING CELLULAR NUCLEAR ANTIGEN); DNA binding / DNA polymerase processivity factor/ protein binding	Bo5g008170
AT1G07370	GO:0005515	F	II	PCNA1 (PROLIFERATING CELLULAR NUCLEAR ANTIGEN); DNA binding / DNA polymerase processivity factor/ protein binding	Bo5g008170
AT1G07370	GO:0003677	F	II	PCNA1 (PROLIFERATING CELLULAR NUCLEAR ANTIGEN); DNA binding / DNA polymerase processivity factor/ protein binding	Bo5g008170
AT1G07380	GO:0005576	C	I	ceramidase family protein	Bo5g008180
AT1G07380	GO:0005783	C	I	ceramidase family protein	Bo5g008180
AT1G07380	GO:0005623	C	II	ceramidase family protein	Bo5g008180
AT1G07430	GO:0046872	F	I	protein phosphatase 2C putative / PP2C putative	Bo5g008210
AT1G07430	GO:0004722	F	II	protein phosphatase 2C putative / PP2C putative	Bo5g008210
AT1G07430	GO:0006470	P	II	protein phosphatase 2C putative / PP2C putative	Bo5g008210
AT1G07430	GO:0009788	P	II	protein phosphatase 2C putative / PP2C putative	Bo5g008210
AT1G07440	GO:0005575	C	I	tropinone reductase putative / tropine dehydrogenase putative	Bo5g008220
AT1G07440	GO:0016491	F	I	tropinone reductase putative / tropine dehydrogenase putative	Bo5g008220
AT1G07440	GO:0080167	P	II	tropinone reductase putative / tropine dehydrogenase putative	Bo5g008220
AT1G07470	GO:0005634	C	I	transcription factor IIA large subunit putative / TFIIA large subunit putative	Bo5g008240
AT1G07470	GO:0003700	F	II	transcription factor IIA large subunit putative / TFIIA large subunit putative	Bo5g008240
AT1G07470	GO:0006351	P	II	transcription factor IIA large subunit putative / TFIIA large subunit putative	Bo5g008240
AT1G07473	GO:0005634	C	I	unknown protein	Bo5g008230
AT1G07520	GO:0005634	C	I	scarecrow transcription factor family protein	Bo5g008260
AT1G07520	GO:0003700	F	II	scarecrow transcription factor family protein	Bo5g008260
AT1G07520	GO:0006351	P	II	scarecrow transcription factor family protein	Bo5g008260
AT1G07520	GO:0006355	P	II	scarecrow transcription factor family protein	Bo5g008260
AT1G07540	GO:0005634	C	I	TRFL2 (TRF-LIKE 2); DNA binding	Bo5g008270
AT1G07540	GO:0003677	F	II	TRFL2 (TRF-LIKE 2); DNA binding	Bo5g008270
AT1G07540	GO:0006355	P	II	TRFL2 (TRF-LIKE 2); DNA binding	Bo5g008270
AT1G07540	GO:0006351	P	II	TRFL2 (TRF-LIKE 2); DNA binding	Bo5g008270
AT1G07550	GO:0016021	C	I	leucine-rich repeat protein kinase putative	Bo5g008290
AT1G07550	GO:0005524	F	I	leucine-rich repeat protein kinase putative	Bo5g008290
AT1G07570	GO:0005524	F	I	APK1A; kinase/ protein serine/threonine kinase	Bo5g008300
AT1G07570	GO:0004675	F	II	APK1A; kinase/ protein serine/threonine kinase	Bo5g008300
AT1G07570	GO:0006952	P	I	APK1A; kinase/ protein serine/threonine kinase	Bo5g008300
AT1G07570	GO:0007166	P	II	APK1A; kinase/ protein serine/threonine kinase	Bo5g008300
AT1G07620	GO:0005634	C	I	FUNCTIONS IN: molecular_function unknown; INVOLVED IN: biological_process unknown; LOCATED IN: cellular_component unknown; CONTAINS InterPro DOMAIN/s: GTP-binding protein Obg/CgtA (InterPro:IPR014100); BEST Arabidopsis thaliana protein match is: unknown protein (TAIR:AT5G02390.1); Has 447 Blast hits to 405 proteins in 72 species: Archae - 0; Bacteria - 6; Metazoa - 43; Fungi - 29; Plants - 122; V…	Bo5g008340
AT1G07630	GO:0005634	C	I	PLL5; catalytic/ protein serine/threonine phosphatase	Bo5g008350
AT1G07630	GO:0004722	F	II	PLL5; catalytic/ protein serine/threonine phosphatase	Bo5g008350
AT1G07630	GO:0046872	F	I	PLL5; catalytic/ protein serine/threonine phosphatase	Bo5g008350
AT1G07630	GO:0003677	F	II	PLL5; catalytic/ protein serine/threonine phosphatase	Bo5g008350
AT1G07630	GO:0006470	P	II	PLL5; catalytic/ protein serine/threonine phosphatase	Bo5g008350
AT1G07630	GO:0048366	P	II	PLL5; catalytic/ protein serine/threonine phosphatase	Bo5g008350
AT1G07640	GO:0005634	C	I	OBP2; DNA binding / transcription factor	Bo5g008360
AT1G07640	GO:0046872	F	I	OBP2; DNA binding / transcription factor	Bo5g008360
AT1G07640	GO:0003700	F	II	OBP2; DNA binding / transcription factor	Bo5g008360
AT1G07640	GO:0003677	F	II	OBP2; DNA binding / transcription factor	Bo5g008360
AT1G07640	GO:0044212	F	II	OBP2; DNA binding / transcription factor	Bo5g008360
AT1G07640	GO:0006351	P	II	OBP2; DNA binding / transcription factor	Bo5g008360
AT1G07640	GO:0006355	P	II	OBP2; DNA binding / transcription factor	Bo5g008360
AT1G07640	GO:0009753	P	II	OBP2; DNA binding / transcription factor	Bo5g008360
AT1G07660	GO:0005829	C	II	histone H4	Bo5g008410
AT1G07660	GO:0005634	C	I	histone H4	Bo5g008410
AT1G07660	GO:0003677	F	II	histone H4	Bo5g008410
AT1G07670	GO:0005783	C	I	calcium-transporting ATPase	Bo5g008420
AT1G07670	GO:0005634	C	I	calcium-transporting ATPase	Bo5g008420
AT1G07670	GO:0016021	C	I	calcium-transporting ATPase	Bo5g008420
AT1G07670	GO:0005524	F	I	calcium-transporting ATPase	Bo5g008420
AT1G07670	GO:0046872	F	I	calcium-transporting ATPase	Bo5g008420
AT1G07680	GO:0005576	C	I	unknown protein	Bo5g008540
AT1G07680	GO:0016021	C	I	unknown protein	Bo5g008540
AT1G07705	GO:0005634	C	I	transcription regulator	Bo5g008520
AT1G07705	GO:0006355	P	II	transcription regulator	Bo5g008520
AT1G07710	GO:0016021	C	I	ankyrin repeat family protein	Bo5g008510
AT1G07720	GO:0016021	C	I	KCS3 (3-KETOACYL-COA SYNTHASE 3); acyltransferase/ catalytic/ transferase transferring acyl groups other than amino-acyl groups	Bo5g008500
AT1G07720	GO:0016020	C	I	KCS3 (3-KETOACYL-COA SYNTHASE 3); acyltransferase/ catalytic/ transferase transferring acyl groups other than amino-acyl groups	Bo5g008500
AT1G07720	GO:0005783	C	I	KCS3 (3-KETOACYL-COA SYNTHASE 3); acyltransferase/ catalytic/ transferase transferring acyl groups other than amino-acyl groups	Bo5g008500
AT1G07720	GO:0016747	F	I	KCS3 (3-KETOACYL-COA SYNTHASE 3); acyltransferase/ catalytic/ transferase transferring acyl groups other than amino-acyl groups	Bo5g008500
AT1G07720	GO:0006633	P	II	KCS3 (3-KETOACYL-COA SYNTHASE 3); acyltransferase/ catalytic/ transferase transferring acyl groups other than amino-acyl groups	Bo5g008500
AT1G07720	GO:0009416	P	II	KCS3 (3-KETOACYL-COA SYNTHASE 3); acyltransferase/ catalytic/ transferase transferring acyl groups other than amino-acyl groups	Bo5g008500
AT1G07750	GO:0005794	C	II	cupin family protein	Bo5g008450
AT1G07750	GO:0005829	C	II	cupin family protein	Bo5g008450
AT1G07750	GO:0008270	F	II	cupin family protein	Bo5g008450
AT1G07750	GO:0005507	F	I	cupin family protein	Bo5g008450
AT1G07750	GO:0045735	F	I	cupin family protein	Bo5g008450
AT1G07770	GO:0016020	C	I	RPS15A (ribosomal protein s15a); structural constituent of ribosome	Bo5g008440
AT1G07770	GO:0005829	C	II	RPS15A (ribosomal protein s15a); structural constituent of ribosome	Bo5g008440
AT1G07795	GO:0016021	C	I	unknown protein	Bo5g008430
AT1G07870	GO:0016021	C	I	protein kinase family protein	Bo5g008570
AT1G07870	GO:0005634	C	I	protein kinase family protein	Bo5g008570
AT1G07870	GO:0005524	F	I	protein kinase family protein	Bo5g008570
AT1G07870	GO:0006952	P	I	protein kinase family protein	Bo5g008570
AT1G07890	GO:0005829	C	II	APX1 (ascorbate peroxidase 1); L-ascorbate peroxidase	Bo5g008580
AT1G07890	GO:0005794	C	II	APX1 (ascorbate peroxidase 1); L-ascorbate peroxidase	Bo5g008580
AT1G07890	GO:0005737	C	I	APX1 (ascorbate peroxidase 1); L-ascorbate peroxidase	Bo5g008580
AT1G07890	GO:0020037	F	I	APX1 (ascorbate peroxidase 1); L-ascorbate peroxidase	Bo5g008580
AT1G07890	GO:0004601	F	I	APX1 (ascorbate peroxidase 1); L-ascorbate peroxidase	Bo5g008580
AT1G07890	GO:0046872	F	I	APX1 (ascorbate peroxidase 1); L-ascorbate peroxidase	Bo5g008580
AT1G07890	GO:0006979	P	I	APX1 (ascorbate peroxidase 1); L-ascorbate peroxidase	Bo5g008580
AT1G07890	GO:0009735	P	II	APX1 (ascorbate peroxidase 1); L-ascorbate peroxidase	Bo5g008580
AT1G07890	GO:0009408	P	I	APX1 (ascorbate peroxidase 1); L-ascorbate peroxidase	Bo5g008580
AT1G07890	GO:0042744	P	I	APX1 (ascorbate peroxidase 1); L-ascorbate peroxidase	Bo5g008580
AT1G07890	GO:0055114	P	I	APX1 (ascorbate peroxidase 1); L-ascorbate peroxidase	Bo5g008580
AT1G07960	GO:0005783	C	I	ATPDIL5-1 (PDI-like 5-1)	Bo5g008610
AT1G07960	GO:0003756	F	II	ATPDIL5-1 (PDI-like 5-1)	Bo5g008610
AT1G07960	GO:0034976	P	II	ATPDIL5-1 (PDI-like 5-1)	Bo5g008610
AT1G07960	GO:0045454	P	II	ATPDIL5-1 (PDI-like 5-1)	Bo5g008610
AT1G07980	GO:0005634	C	I	NF-YC10 (NUCLEAR FACTOR Y SUBUNIT C10); transcription factor	Bo5g008650
AT1G07980	GO:0005515	F	II	NF-YC10 (NUCLEAR FACTOR Y SUBUNIT C10); transcription factor	Bo5g008650
AT1G07980	GO:0003700	F	II	NF-YC10 (NUCLEAR FACTOR Y SUBUNIT C10); transcription factor	Bo5g008650
AT1G07980	GO:0006355	P	II	NF-YC10 (NUCLEAR FACTOR Y SUBUNIT C10); transcription factor	Bo5g008650
AT1G08000	GO:0005634	C	I	zinc finger (GATA type) family protein	Bo5g008670
AT1G08000	GO:0005667	C	II	zinc finger (GATA type) family protein	Bo5g008670
AT1G08000	GO:0003700	F	II	zinc finger (GATA type) family protein	Bo5g008670
AT1G08000	GO:0001085	F	II	zinc finger (GATA type) family protein	Bo5g008670
AT1G08000	GO:0005515	F	II	zinc finger (GATA type) family protein	Bo5g008670
AT1G08000	GO:0001228	F	II	zinc finger (GATA type) family protein	Bo5g008670
AT1G08000	GO:0008270	F	II	zinc finger (GATA type) family protein	Bo5g008670
AT1G08000	GO:0030154	P	II	zinc finger (GATA type) family protein	Bo5g008670
AT1G08030	GO:0005802	C	II	unknown protein	Bo5g008680
AT1G08030	GO:0000139	C	II	unknown protein	Bo5g008680
AT1G08030	GO:0016021	C	I	unknown protein	Bo5g008680
AT1G08030	GO:0005768	C	II	unknown protein	Bo5g008680
AT1G08030	GO:0005794	C	II	unknown protein	Bo5g008680
AT1G08030	GO:0009733	P	II	unknown protein	Bo5g008680
AT1G08030	GO:0010468	P	II	unknown protein	Bo5g008680
AT1G08060	GO:0005634	C	I	MOM (MORPHEUS MOLECULE)	Bo5g008720
AT1G08060	GO:0004386	F	I	MOM (MORPHEUS MOLECULE)	Bo5g008720
AT1G08060	GO:0046872	F	I	MOM (MORPHEUS MOLECULE)	Bo5g008720
AT1G08060	GO:0051537	F	I	MOM (MORPHEUS MOLECULE)	Bo5g008720
AT1G08060	GO:0005524	F	I	MOM (MORPHEUS MOLECULE)	Bo5g008720
AT1G08060	GO:0006342	P	II	MOM (MORPHEUS MOLECULE)	Bo5g008720
AT1G08060	GO:0031047	P	I	MOM (MORPHEUS MOLECULE)	Bo5g008720
AT1G08060	GO:0006351	P	II	MOM (MORPHEUS MOLECULE)	Bo5g008720
AT1G08065	GO:0005737	C	I	ACA5 (ALPHA CARBONIC ANHYDRASE 5); carbonate dehydratase/ zinc ion binding	Bo5g008730
AT1G08065	GO:0008270	F	II	ACA5 (ALPHA CARBONIC ANHYDRASE 5); carbonate dehydratase/ zinc ion binding	Bo5g008730
AT1G08070	GO:0005515	F	II	pentatricopeptide (PPR) repeat-containing protein	Bo5g008740
AT1G08070	GO:0008270	F	II	pentatricopeptide (PPR) repeat-containing protein	Bo5g008740
AT1G08070	GO:0004519	F	I	pentatricopeptide (PPR) repeat-containing protein	Bo5g008740
AT1G08070	GO:0003723	F	I	pentatricopeptide (PPR) repeat-containing protein	Bo5g008740
AT1G08070	GO:0006397	P	I	pentatricopeptide (PPR) repeat-containing protein	Bo5g008740
AT1G08160	GO:0016021	C	I	harpin-induced protein-related / HIN1-related / harpin-responsive protein-related	Bo5g008790
AT1G08170	GO:0005634	C	I	histone H2B family protein	Bo5g008800
AT1G08170	GO:0003677	F	II	histone H2B family protein	Bo5g008800
AT1G08180	GO:0005634	C	I	unknown protein	Bo5g008810
AT1G08180	GO:0005515	F	II	unknown protein	Bo5g008810
AT1G08190	GO:0005634	C	I	vacuolar assembly protein putative (VPS41)	Bo5g008820
AT1G08190	GO:0000166	F	I	vacuolar assembly protein putative (VPS41)	Bo5g008820
AT1G08190	GO:0016192	P	II	vacuolar assembly protein putative (VPS41)	Bo5g008820
AT1G08190	GO:0009630	P	II	vacuolar assembly protein putative (VPS41)	Bo5g008820
AT1G08200	GO:0048046	C	I	AXS2 (UDP-D-APIOSE/UDP-D-XYLOSE SYNTHASE 2); UDP-glucuronate decarboxylase	Bo5g008830
AT1G08200	GO:0005829	C	II	AXS2 (UDP-D-APIOSE/UDP-D-XYLOSE SYNTHASE 2); UDP-glucuronate decarboxylase	Bo5g008830
AT1G08200	GO:0005737	C	I	AXS2 (UDP-D-APIOSE/UDP-D-XYLOSE SYNTHASE 2); UDP-glucuronate decarboxylase	Bo5g008830
AT1G08200	GO:0005634	C	I	AXS2 (UDP-D-APIOSE/UDP-D-XYLOSE SYNTHASE 2); UDP-glucuronate decarboxylase	Bo5g008830
AT1G08200	GO:0003824	F	I	AXS2 (UDP-D-APIOSE/UDP-D-XYLOSE SYNTHASE 2); UDP-glucuronate decarboxylase	Bo5g008830
AT1G08260	GO:0005634	C	I	TIL1 (TILTED 1); DNA binding / DNA-directed DNA polymerase/ nucleic acid binding / nucleotide binding / zinc ion binding	Bo5g008850
AT1G08260	GO:0048046	C	I	TIL1 (TILTED 1); DNA binding / DNA-directed DNA polymerase/ nucleic acid binding / nucleotide binding / zinc ion binding	Bo5g008850
AT1G08260	GO:0003887	F	I	TIL1 (TILTED 1); DNA binding / DNA-directed DNA polymerase/ nucleic acid binding / nucleotide binding / zinc ion binding	Bo5g008850
AT1G08260	GO:0003677	F	II	TIL1 (TILTED 1); DNA binding / DNA-directed DNA polymerase/ nucleic acid binding / nucleotide binding / zinc ion binding	Bo5g008850
AT1G08280	GO:0016021	C	I	glycosyl transferase family 29 protein / sialyltransferase family protein	Bo5g008870
AT1G08280	GO:0000139	C	II	glycosyl transferase family 29 protein / sialyltransferase family protein	Bo5g008870
AT1G08280	GO:0016020	C	I	glycosyl transferase family 29 protein / sialyltransferase family protein	Bo5g008870
AT1G08280	GO:0005794	C	II	glycosyl transferase family 29 protein / sialyltransferase family protein	Bo5g008870
AT1G08280	GO:0005515	F	II	glycosyl transferase family 29 protein / sialyltransferase family protein	Bo5g008870
AT1G08290	GO:0005634	C	I	zinc finger (C2H2 type) protein (WIP3)	Bo5g008880
AT1G08290	GO:0008270	F	II	zinc finger (C2H2 type) protein (WIP3)	Bo5g008880
AT1G08290	GO:0003700	F	II	zinc finger (C2H2 type) protein (WIP3)	Bo5g008880
AT1G08290	GO:0046872	F	I	zinc finger (C2H2 type) protein (WIP3)	Bo5g008880
AT1G08290	GO:0006355	P	II	zinc finger (C2H2 type) protein (WIP3)	Bo5g008880
AT1G08290	GO:0006351	P	II	zinc finger (C2H2 type) protein (WIP3)	Bo5g008880
AT1G08300	GO:0005634	C	I	FUNCTIONS IN: molecular_function unknown; INVOLVED IN: biological_process unknown; LOCATED IN: endomembrane system; BEST Arabidopsis thaliana protein match is: ATP binding (TAIR:AT4G13750.1); Has 55 Blast hits to 51 proteins in 25 species: Archae - 0; Bacteria - 0; Metazoa - 16; Fungi - 0; Plants - 21; Viruses - 0; Other Eukaryotes - 18 (source: NCBI BLink).	Bo5g008890
AT1G08300	GO:0048364	P	II	FUNCTIONS IN: molecular_function unknown; INVOLVED IN: biological_process unknown; LOCATED IN: endomembrane system; BEST Arabidopsis thaliana protein match is: ATP binding (TAIR:AT4G13750.1); Has 55 Blast hits to 51 proteins in 25 species: Archae - 0; Bacteria - 0; Metazoa - 16; Fungi - 0; Plants - 21; Viruses - 0; Other Eukaryotes - 18 (source: NCBI BLink).	Bo5g008890
AT1G08310	GO:0005634	C	I	esterase/lipase/thioesterase family protein	Bo5g008900
AT1G08310	GO:0003824	F	I	esterase/lipase/thioesterase family protein	Bo5g008900
AT1G08310	GO:0016787	F	I	esterase/lipase/thioesterase family protein	Bo5g008900
AT1G08320	GO:0005634	C	I	bZIP family transcription factor	Bo5g008940
AT1G08320	GO:0005515	F	II	bZIP family transcription factor	Bo5g008940
AT1G08320	GO:0003677	F	II	bZIP family transcription factor	Bo5g008940
AT1G08320	GO:0043565	F	II	bZIP family transcription factor	Bo5g008940
AT1G08320	GO:0003700	F	II	bZIP family transcription factor	Bo5g008940
AT1G08320	GO:0002237	P	I	bZIP family transcription factor	Bo5g008940
AT1G08320	GO:0006355	P	II	bZIP family transcription factor	Bo5g008940
AT1G08320	GO:0006351	P	II	bZIP family transcription factor	Bo5g008940
AT1G08350	GO:0016021	C	I	endomembrane protein 70 family protein	Bo5g008950
AT1G08350	GO:0009524	C	II	endomembrane protein 70 family protein	Bo5g008950
AT1G08350	GO:0061025	P	II	endomembrane protein 70 family protein	Bo5g008950
AT1G08400	GO:0005783	C	I	chromosome structural maintenance protein-related	Bo5g008970
AT1G08400	GO:0015031	P	II	chromosome structural maintenance protein-related	Bo5g008970
AT1G08420	GO:0005634	C	I	kelch repeat-containing protein / serine/threonine phosphoesterase family protein	Bo5g008990
AT1G08420	GO:0005737	C	I	kelch repeat-containing protein / serine/threonine phosphoesterase family protein	Bo5g008990
AT1G08420	GO:0004721	F	II	kelch repeat-containing protein / serine/threonine phosphoesterase family protein	Bo5g008990
AT1G08420	GO:0005515	F	II	kelch repeat-containing protein / serine/threonine phosphoesterase family protein	Bo5g008990
AT1G08420	GO:0004722	F	II	kelch repeat-containing protein / serine/threonine phosphoesterase family protein	Bo5g008990
AT1G08420	GO:0046872	F	I	kelch repeat-containing protein / serine/threonine phosphoesterase family protein	Bo5g008990
AT1G08420	GO:0009742	P	II	kelch repeat-containing protein / serine/threonine phosphoesterase family protein	Bo5g008990
AT1G08430	GO:0016021	C	I	ALMT1 (ALUMINUM-ACTIVATED MALATE TRANSPORTER 1); malate transmembrane transporter	Bo5g009000
AT1G08430	GO:0005634	C	I	ALMT1 (ALUMINUM-ACTIVATED MALATE TRANSPORTER 1); malate transmembrane transporter	Bo5g009000
AT1G08465	GO:0005634	C	I	YAB2 (YABBY2); transcription factor	Bo5g009010
AT1G08465	GO:0046872	F	I	YAB2 (YABBY2); transcription factor	Bo5g009010
AT1G08465	GO:0003700	F	II	YAB2 (YABBY2); transcription factor	Bo5g009010
AT1G08465	GO:0003677	F	II	YAB2 (YABBY2); transcription factor	Bo5g009010
AT1G08470	GO:0005783	C	I	strictosidine synthase family protein	Bo5g009020
AT1G08470	GO:0016788	F	I	strictosidine synthase family protein	Bo5g009020
AT1G08470	GO:0009058	P	I	strictosidine synthase family protein	Bo5g009020
AT1G08490	GO:0008483	F	I	CPNIFS (CHLOROPLASTIC NIFS-LIKE CYSTEINE DESULFURASE); cysteine desulfurase/ selenocysteine lyase/ transaminase	Bo5g009030
AT1G08510	GO:0006633	P	II	FATB (fatty acyl-ACP thioesterases B); acyl carrier/ acyl-[acyl-carrier-protein] hydrolase	Bo5g009040
AT1G08520	GO:0005524	F	I	CHLD; ATP binding / magnesium chelatase/ nucleoside-triphosphatase/ nucleotide binding	Bo5g009050
AT1G08520	GO:0015995	P	II	CHLD; ATP binding / magnesium chelatase/ nucleoside-triphosphatase/ nucleotide binding	Bo5g009050
AT1G08520	GO:0015979	P	II	CHLD; ATP binding / magnesium chelatase/ nucleoside-triphosphatase/ nucleotide binding	Bo5g009050
AT1G08550	GO:0005515	F	II	NPQ1 (NON-PHOTOCHEMICAL QUENCHING 1); violaxanthin de-epoxidase	Bo5g009080
AT1G08550	GO:0006631	P	I	NPQ1 (NON-PHOTOCHEMICAL QUENCHING 1); violaxanthin de-epoxidase	Bo5g009080
AT1G08550	GO:0009408	P	I	NPQ1 (NON-PHOTOCHEMICAL QUENCHING 1); violaxanthin de-epoxidase	Bo5g009080
AT1G08550	GO:0055114	P	I	NPQ1 (NON-PHOTOCHEMICAL QUENCHING 1); violaxanthin de-epoxidase	Bo5g009080
AT1G08570	GO:0055114	P	I	ACHT4 (ATYPICAL CYS HIS RICH THIOREDOXIN 4); oxidoreductase acting on sulfur group of donors disulfide as acceptor	Bo5g009090
AT1G08570	GO:0045454	P	II	ACHT4 (ATYPICAL CYS HIS RICH THIOREDOXIN 4); oxidoreductase acting on sulfur group of donors disulfide as acceptor	Bo5g009090
AT1G08580	GO:0005634	C	I	unknown protein	Bo5g009100
AT1G08640	GO:0016021	C	I	unknown protein	Bo5g009140
AT1G08640	GO:0006631	P	I	unknown protein	Bo5g009140
AT1G08650	GO:0005634	C	I	PPCK1 (PHOSPHOENOLPYRUVATE CARBOXYLASE KINASE); kinase/ protein serine/threonine kinase	Bo5g009150
AT1G08650	GO:0005737	C	I	PPCK1 (PHOSPHOENOLPYRUVATE CARBOXYLASE KINASE); kinase/ protein serine/threonine kinase	Bo5g009150
AT1G08650	GO:0005516	F	II	PPCK1 (PHOSPHOENOLPYRUVATE CARBOXYLASE KINASE); kinase/ protein serine/threonine kinase	Bo5g009150
AT1G08650	GO:0004683	F	II	PPCK1 (PHOSPHOENOLPYRUVATE CARBOXYLASE KINASE); kinase/ protein serine/threonine kinase	Bo5g009150
AT1G08650	GO:0005524	F	I	PPCK1 (PHOSPHOENOLPYRUVATE CARBOXYLASE KINASE); kinase/ protein serine/threonine kinase	Bo5g009150
AT1G08650	GO:0009931	F	II	PPCK1 (PHOSPHOENOLPYRUVATE CARBOXYLASE KINASE); kinase/ protein serine/threonine kinase	Bo5g009150
AT1G08650	GO:0018105	P	II	PPCK1 (PHOSPHOENOLPYRUVATE CARBOXYLASE KINASE); kinase/ protein serine/threonine kinase	Bo5g009150
AT1G08650	GO:0046777	P	II	PPCK1 (PHOSPHOENOLPYRUVATE CARBOXYLASE KINASE); kinase/ protein serine/threonine kinase	Bo5g009150
AT1G08650	GO:0035556	P	II	PPCK1 (PHOSPHOENOLPYRUVATE CARBOXYLASE KINASE); kinase/ protein serine/threonine kinase	Bo5g009150
AT1G08660	GO:0005768	C	II	glycosyl transferase family 29 protein / sialyltransferase family protein	Bo5g009170
AT1G08660	GO:0005794	C	II	glycosyl transferase family 29 protein / sialyltransferase family protein	Bo5g009170
AT1G08660	GO:0016021	C	I	glycosyl transferase family 29 protein / sialyltransferase family protein	Bo5g009170
AT1G08660	GO:0016020	C	I	glycosyl transferase family 29 protein / sialyltransferase family protein	Bo5g009170
AT1G08660	GO:0005802	C	II	glycosyl transferase family 29 protein / sialyltransferase family protein	Bo5g009170
AT1G08660	GO:0000139	C	II	glycosyl transferase family 29 protein / sialyltransferase family protein	Bo5g009170
AT1G08660	GO:0016757	F	I	glycosyl transferase family 29 protein / sialyltransferase family protein	Bo5g009170
AT1G08660	GO:0006486	P	I	glycosyl transferase family 29 protein / sialyltransferase family protein	Bo5g009170
AT1G08660	GO:0009860	P	II	glycosyl transferase family 29 protein / sialyltransferase family protein	Bo5g009170
AT1G08660	GO:0009846	P	I	glycosyl transferase family 29 protein / sialyltransferase family protein	Bo5g009170
AT1G08680	GO:0005634	C	I	ZIGA4 (ARF GAP-like zinc finger-containing protein ZiGA4); ARF GTPase activator/ DNA binding / zinc ion binding	Bo5g009180
AT1G08680	GO:0046872	F	I	ZIGA4 (ARF GAP-like zinc finger-containing protein ZiGA4); ARF GTPase activator/ DNA binding / zinc ion binding	Bo5g009180
AT1G08680	GO:0005096	F	II	ZIGA4 (ARF GAP-like zinc finger-containing protein ZiGA4); ARF GTPase activator/ DNA binding / zinc ion binding	Bo5g009180
AT1G08680	GO:0003677	F	II	ZIGA4 (ARF GAP-like zinc finger-containing protein ZiGA4); ARF GTPase activator/ DNA binding / zinc ion binding	Bo5g009180
AT1G08680	GO:0046777	P	II	ZIGA4 (ARF GAP-like zinc finger-containing protein ZiGA4); ARF GTPase activator/ DNA binding / zinc ion binding	Bo5g009180
AT1G08700	GO:0000139	C	II	presenilin family protein	Bo5g009190
AT1G08700	GO:0016020	C	I	presenilin family protein	Bo5g009190
AT1G08700	GO:0005634	C	I	presenilin family protein	Bo5g009190
AT1G08700	GO:0043231	C	I	presenilin family protein	Bo5g009190
AT1G08700	GO:0004175	F	II	presenilin family protein	Bo5g009190
AT1G08700	GO:0035556	P	II	presenilin family protein	Bo5g009190
AT1G08760	GO:0005874	C	II	unknown protein	Bo5g009240
AT1G08760	GO:0008017	F	II	unknown protein	Bo5g009240
AT1G08770	GO:0016021	C	I	PRA1.E (PRENYLATED RAB ACCEPTOR 1.E)	Bo5g009250
AT1G08770	GO:0005794	C	II	PRA1.E (PRENYLATED RAB ACCEPTOR 1.E)	Bo5g009250
AT1G08770	GO:0005783	C	I	PRA1.E (PRENYLATED RAB ACCEPTOR 1.E)	Bo5g009250
AT1G08770	GO:0016192	P	II	PRA1.E (PRENYLATED RAB ACCEPTOR 1.E)	Bo5g009250
AT1G08780	GO:0005829	C	II	AIP3 (ABI3-INTERACTING PROTEIN 3); unfolded protein binding	Bo5g009260
AT1G08780	GO:0005634	C	I	AIP3 (ABI3-INTERACTING PROTEIN 3); unfolded protein binding	Bo5g009260
AT1G08780	GO:0005515	F	II	AIP3 (ABI3-INTERACTING PROTEIN 3); unfolded protein binding	Bo5g009260
AT1G08790	GO:0005634	C	I	unknown protein	Bo5g009270
AT1G08800	GO:0005737	C	I	unknown protein	Bo5g009280
AT1G08810	GO:0005634	C	I	MYB60 (myb domain protein 60); DNA binding / transcription factor	Bo5g009290
AT1G08810	GO:0003700	F	II	MYB60 (myb domain protein 60); DNA binding / transcription factor	Bo5g009290
AT1G08810	GO:0044212	F	II	MYB60 (myb domain protein 60); DNA binding / transcription factor	Bo5g009290
AT1G08810	GO:0003677	F	II	MYB60 (myb domain protein 60); DNA binding / transcription factor	Bo5g009290
AT1G08810	GO:0001135	F	II	MYB60 (myb domain protein 60); DNA binding / transcription factor	Bo5g009290
AT1G08810	GO:0043565	F	II	MYB60 (myb domain protein 60); DNA binding / transcription factor	Bo5g009290
AT1G08810	GO:0000981	F	II	MYB60 (myb domain protein 60); DNA binding / transcription factor	Bo5g009290
AT1G08810	GO:0009753	P	II	MYB60 (myb domain protein 60); DNA binding / transcription factor	Bo5g009290
AT1G08810	GO:0006355	P	II	MYB60 (myb domain protein 60); DNA binding / transcription factor	Bo5g009290
AT1G08810	GO:0009416	P	II	MYB60 (myb domain protein 60); DNA binding / transcription factor	Bo5g009290
AT1G08810	GO:0030154	P	II	MYB60 (myb domain protein 60); DNA binding / transcription factor	Bo5g009290
AT1G08810	GO:0009737	P	II	MYB60 (myb domain protein 60); DNA binding / transcription factor	Bo5g009290
AT1G08810	GO:0006357	P	II	MYB60 (myb domain protein 60); DNA binding / transcription factor	Bo5g009290
AT1G08820	GO:0016021	C	I	VAP27-2 (VAMP/SYNAPTOBREVIN-ASSOCIATED PROTEIN 27-2); structural molecule	Bo5g009300
AT1G08820	GO:0016032	P	II	VAP27-2 (VAMP/SYNAPTOBREVIN-ASSOCIATED PROTEIN 27-2); structural molecule	Bo5g009300
AT1G08880	GO:0005634	C	I	H2AXA; DNA binding	Bo5g009330
AT1G08880	GO:0003677	F	II	H2AXA; DNA binding	Bo5g009330
AT1G08880	GO:0006342	P	II	H2AXA; DNA binding	Bo5g009330
AT1G08940	GO:0003824	F	I	phosphoglycerate/bisphosphoglycerate mutase family protein	Bo5g009370
AT1G09010	GO:0005576	C	I	glycoside hydrolase family 2 protein	Bo5g009390
AT1G09010	GO:0004553	F	I	glycoside hydrolase family 2 protein	Bo5g009390
AT1G09010	GO:0005975	P	I	glycoside hydrolase family 2 protein	Bo5g009390
AT1G09020	GO:0005634	C	I	SNF4 (HOMOLOG OF YEAST SUCROSE NONFERMENTING 4); protein kinase activator	Bo5g009400
AT1G09020	GO:0005737	C	I	SNF4 (HOMOLOG OF YEAST SUCROSE NONFERMENTING 4); protein kinase activator	Bo5g009400
AT1G09020	GO:0005515	F	II	SNF4 (HOMOLOG OF YEAST SUCROSE NONFERMENTING 4); protein kinase activator	Bo5g009400
AT1G09020	GO:0046777	P	II	SNF4 (HOMOLOG OF YEAST SUCROSE NONFERMENTING 4); protein kinase activator	Bo5g009400
AT1G09020	GO:0005975	P	I	SNF4 (HOMOLOG OF YEAST SUCROSE NONFERMENTING 4); protein kinase activator	Bo5g009400
AT1G09030	GO:0005634	C	I	NF-YB4 (NUCLEAR FACTOR Y SUBUNIT B4); transcription factor	Bo5g009420
AT1G09030	GO:0005515	F	II	NF-YB4 (NUCLEAR FACTOR Y SUBUNIT B4); transcription factor	Bo5g009420
AT1G09030	GO:0043565	F	II	NF-YB4 (NUCLEAR FACTOR Y SUBUNIT B4); transcription factor	Bo5g009420
AT1G09030	GO:0003700	F	II	NF-YB4 (NUCLEAR FACTOR Y SUBUNIT B4); transcription factor	Bo5g009420
AT1G09030	GO:0006351	P	II	NF-YB4 (NUCLEAR FACTOR Y SUBUNIT B4); transcription factor	Bo5g009420
AT1G09030	GO:0006355	P	II	NF-YB4 (NUCLEAR FACTOR Y SUBUNIT B4); transcription factor	Bo5g009420
AT1G09040	GO:0016020	C	I	unknown protein	Bo5g009440
AT1G09040	GO:0005634	C	I	unknown protein	Bo5g009440
AT1G09070	GO:0016021	C	I	SRC2 (SOYBEAN GENE REGULATED BY COLD-2); protein binding	Bo5g009450
AT1G09070	GO:0005783	C	I	SRC2 (SOYBEAN GENE REGULATED BY COLD-2); protein binding	Bo5g009450
AT1G09070	GO:0005515	F	II	SRC2 (SOYBEAN GENE REGULATED BY COLD-2); protein binding	Bo5g009450
AT1G09130	GO:0009532	C	II	ATP-dependent Clp protease proteolytic subunit putative	Bo5g009460
AT1G09130	GO:0004252	F	I	ATP-dependent Clp protease proteolytic subunit putative	Bo5g009460
AT1G09130	GO:0006508	P	I	ATP-dependent Clp protease proteolytic subunit putative	Bo5g009460
AT1G09140	GO:0005634	C	I	SF2/ASF-like splicing modulator (SRP30)	Bo5g009470
AT1G09140	GO:0005737	C	I	SF2/ASF-like splicing modulator (SRP30)	Bo5g009470
AT1G09140	GO:0003723	F	I	SF2/ASF-like splicing modulator (SRP30)	Bo5g009470
AT1G09140	GO:0005515	F	II	SF2/ASF-like splicing modulator (SRP30)	Bo5g009470
AT1G09155	GO:0005634	C	I	AtPP2-B15 (Phloem protein 2-B15); carbohydrate binding	Bo5g009500
AT1G09155	GO:0030246	F	I	AtPP2-B15 (Phloem protein 2-B15); carbohydrate binding	Bo5g009500
AT1G09160	GO:0004722	F	II	protein phosphatase 2C-related / PP2C-related	Bo5g009540
AT1G09160	GO:0046872	F	I	protein phosphatase 2C-related / PP2C-related	Bo5g009540
AT1G09160	GO:0006470	P	II	protein phosphatase 2C-related / PP2C-related	Bo5g009540
AT1G09230	GO:0005634	C	I	RNA recognition motif (RRM)-containing protein	Bo5g009640
AT1G09230	GO:0003723	F	I	RNA recognition motif (RRM)-containing protein	Bo5g009640
AT1G09230	GO:0000398	P	II	RNA recognition motif (RRM)-containing protein	Bo5g009640
AT1G09240	GO:0009860	P	II	NAS3 (NICOTIANAMINE SYNTHASE 3); nicotianamine synthase	Bo5g009660
AT1G09240	GO:0009555	P	II	NAS3 (NICOTIANAMINE SYNTHASE 3); nicotianamine synthase	Bo5g009660
AT1G09250	GO:0005634	C	I	transcription factor	Bo5g009670
AT1G09250	GO:0005515	F	II	transcription factor	Bo5g009670
AT1G09250	GO:0003700	F	II	transcription factor	Bo5g009670
AT1G09250	GO:0003677	F	II	transcription factor	Bo5g009670
AT1G09250	GO:0006355	P	II	transcription factor	Bo5g009670
AT1G09250	GO:0006351	P	II	transcription factor	Bo5g009670
AT1G09280	GO:0005634	C	I	FUNCTIONS IN: molecular_function unknown; INVOLVED IN: biological_process unknown; LOCATED IN: cellular_component unknown; EXPRESSED IN: 22 plant structures; EXPRESSED DURING: 13 growth stages; CONTAINS InterPro DOMAIN/s: Rhodanese-like (InterPro:IPR001763) Protein of unknown function DUF341 (InterPro:IPR005645); BEST Arabidopsis thaliana protein match is: rhodanese-like domain-containing protein…	Bo5g009690
AT1G09320	GO:0005634	C	I	agenet domain-containing protein	Bo5g009710
AT1G09330	GO:0005768	C	II	unknown protein	Bo5g009720
AT1G09330	GO:0000139	C	II	unknown protein	Bo5g009720
AT1G09330	GO:0005794	C	II	unknown protein	Bo5g009720
AT1G09330	GO:0005802	C	II	unknown protein	Bo5g009720
AT1G09330	GO:0016021	C	I	unknown protein	Bo5g009720
AT1G09330	GO:0009306	P	II	unknown protein	Bo5g009720
AT1G09330	GO:0016192	P	II	unknown protein	Bo5g009720
AT1G09330	GO:0007030	P	II	unknown protein	Bo5g009720
AT1G09340	GO:0005777	C	I	CRB (CHLOROPLAST RNA BINDING); binding / catalytic/ coenzyme binding	Bo5g009730
AT1G09340	GO:0010287	C	I	CRB (CHLOROPLAST RNA BINDING); binding / catalytic/ coenzyme binding	Bo5g009730
AT1G09340	GO:0005840	C	II	CRB (CHLOROPLAST RNA BINDING); binding / catalytic/ coenzyme binding	Bo5g009730
AT1G09340	GO:0005794	C	II	CRB (CHLOROPLAST RNA BINDING); binding / catalytic/ coenzyme binding	Bo5g009730
AT1G09340	GO:0016020	C	I	CRB (CHLOROPLAST RNA BINDING); binding / catalytic/ coenzyme binding	Bo5g009730
AT1G09340	GO:0048046	C	I	CRB (CHLOROPLAST RNA BINDING); binding / catalytic/ coenzyme binding	Bo5g009730
AT1G09340	GO:0003723	F	I	CRB (CHLOROPLAST RNA BINDING); binding / catalytic/ coenzyme binding	Bo5g009730
AT1G09340	GO:0003824	F	I	CRB (CHLOROPLAST RNA BINDING); binding / catalytic/ coenzyme binding	Bo5g009730
AT1G09340	GO:0003677	F	II	CRB (CHLOROPLAST RNA BINDING); binding / catalytic/ coenzyme binding	Bo5g009730
AT1G09340	GO:0005515	F	II	CRB (CHLOROPLAST RNA BINDING); binding / catalytic/ coenzyme binding	Bo5g009730
AT1G09340	GO:0045893	P	II	CRB (CHLOROPLAST RNA BINDING); binding / catalytic/ coenzyme binding	Bo5g009730
AT1G09340	GO:0042742	P	I	CRB (CHLOROPLAST RNA BINDING); binding / catalytic/ coenzyme binding	Bo5g009730
AT1G09340	GO:0010468	P	II	CRB (CHLOROPLAST RNA BINDING); binding / catalytic/ coenzyme binding	Bo5g009730
AT1G09340	GO:0007623	P	II	CRB (CHLOROPLAST RNA BINDING); binding / catalytic/ coenzyme binding	Bo5g009730
AT1G09360	GO:0005575	C	I	invertase/pectin methylesterase inhibitor family protein	Bo5g009740
AT1G09380	GO:0016021	C	I	integral membrane family protein / nodulin MtN21-related	Bo5g009790
AT1G09380	GO:0016020	C	I	integral membrane family protein / nodulin MtN21-related	Bo5g009790
AT1G09380	GO:0022857	F	I	integral membrane family protein / nodulin MtN21-related	Bo5g009790
AT1G09390	GO:0005576	C	I	GDSL-motif lipase/hydrolase family protein	Bo5g009800
AT1G09390	GO:0016788	F	I	GDSL-motif lipase/hydrolase family protein	Bo5g009800
AT1G09390	GO:0052689	F	I	GDSL-motif lipase/hydrolase family protein	Bo5g009800
AT1G09390	GO:0016042	P	I	GDSL-motif lipase/hydrolase family protein	Bo5g009800
AT1G09470	GO:0005737	C	I	unknown protein	Bo5g009830
AT1G09470	GO:0016021	C	I	unknown protein	Bo5g009830
AT1G09470	GO:0005515	F	II	unknown protein	Bo5g009830
AT1G09470	GO:0043621	F	II	unknown protein	Bo5g009830
AT1G09480	GO:0005575	C	I	cinnamyl-alcohol dehydrogenase family / CAD family	Bo5g009840
AT1G09480	GO:0009809	P	I	cinnamyl-alcohol dehydrogenase family / CAD family	Bo5g009840
AT1G09520	GO:0005634	C	I	protein binding / zinc ion binding	Bo5g009900
AT1G09530	GO:0005634	C	I	PIF3 (PHYTOCHROME INTERACTING FACTOR 3); DNA binding / protein binding / transcription factor/ transcription regulator	Bo5g009910
AT1G09530	GO:0042802	F	II	PIF3 (PHYTOCHROME INTERACTING FACTOR 3); DNA binding / protein binding / transcription factor/ transcription regulator	Bo5g009910
AT1G09530	GO:0005515	F	II	PIF3 (PHYTOCHROME INTERACTING FACTOR 3); DNA binding / protein binding / transcription factor/ transcription regulator	Bo5g009910
AT1G09530	GO:0003677	F	II	PIF3 (PHYTOCHROME INTERACTING FACTOR 3); DNA binding / protein binding / transcription factor/ transcription regulator	Bo5g009910
AT1G09530	GO:0003700	F	II	PIF3 (PHYTOCHROME INTERACTING FACTOR 3); DNA binding / protein binding / transcription factor/ transcription regulator	Bo5g009910
AT1G09530	GO:0006355	P	II	PIF3 (PHYTOCHROME INTERACTING FACTOR 3); DNA binding / protein binding / transcription factor/ transcription regulator	Bo5g009910
AT1G09530	GO:0010017	P	II	PIF3 (PHYTOCHROME INTERACTING FACTOR 3); DNA binding / protein binding / transcription factor/ transcription regulator	Bo5g009910
AT1G09530	GO:0009639	P	II	PIF3 (PHYTOCHROME INTERACTING FACTOR 3); DNA binding / protein binding / transcription factor/ transcription regulator	Bo5g009910
AT1G09530	GO:0009740	P	II	PIF3 (PHYTOCHROME INTERACTING FACTOR 3); DNA binding / protein binding / transcription factor/ transcription regulator	Bo5g009910
AT1G09530	GO:0007165	P	I	PIF3 (PHYTOCHROME INTERACTING FACTOR 3); DNA binding / protein binding / transcription factor/ transcription regulator	Bo5g009910
AT1G09530	GO:0006351	P	II	PIF3 (PHYTOCHROME INTERACTING FACTOR 3); DNA binding / protein binding / transcription factor/ transcription regulator	Bo5g009910
AT1G09540	GO:0005634	C	I	MYB61 (MYB DOMAIN PROTEIN 61); DNA binding / transcription factor	Bo5g009920
AT1G09540	GO:0043565	F	II	MYB61 (MYB DOMAIN PROTEIN 61); DNA binding / transcription factor	Bo5g009920
AT1G09540	GO:0003700	F	II	MYB61 (MYB DOMAIN PROTEIN 61); DNA binding / transcription factor	Bo5g009920
AT1G09540	GO:0044212	F	II	MYB61 (MYB DOMAIN PROTEIN 61); DNA binding / transcription factor	Bo5g009920
AT1G09540	GO:0003677	F	II	MYB61 (MYB DOMAIN PROTEIN 61); DNA binding / transcription factor	Bo5g009920
AT1G09540	GO:0001135	F	II	MYB61 (MYB DOMAIN PROTEIN 61); DNA binding / transcription factor	Bo5g009920
AT1G09540	GO:0000981	F	II	MYB61 (MYB DOMAIN PROTEIN 61); DNA binding / transcription factor	Bo5g009920
AT1G09540	GO:0010119	P	II	MYB61 (MYB DOMAIN PROTEIN 61); DNA binding / transcription factor	Bo5g009920
AT1G09540	GO:0006355	P	II	MYB61 (MYB DOMAIN PROTEIN 61); DNA binding / transcription factor	Bo5g009920
AT1G09540	GO:0006357	P	II	MYB61 (MYB DOMAIN PROTEIN 61); DNA binding / transcription factor	Bo5g009920
AT1G09540	GO:0030154	P	II	MYB61 (MYB DOMAIN PROTEIN 61); DNA binding / transcription factor	Bo5g009920
AT1G09540	GO:0001944	P	I	MYB61 (MYB DOMAIN PROTEIN 61); DNA binding / transcription factor	Bo5g009920
AT1G09540	GO:0009733	P	II	MYB61 (MYB DOMAIN PROTEIN 61); DNA binding / transcription factor	Bo5g009920
AT1G09540	GO:0048364	P	II	MYB61 (MYB DOMAIN PROTEIN 61); DNA binding / transcription factor	Bo5g009920
AT1G09540	GO:0006351	P	II	MYB61 (MYB DOMAIN PROTEIN 61); DNA binding / transcription factor	Bo5g009920
AT1G09550	GO:0005576	C	I	pectinacetylesterase putative	Bo5g009940
AT1G09550	GO:0052689	F	I	pectinacetylesterase putative	Bo5g009940
AT1G09560	GO:0048046	C	I	GLP5 (GERMIN-LIKE PROTEIN 5); manganese ion binding / nutrient reservoir	Bo5g009980
AT1G09560	GO:0005634	C	I	GLP5 (GERMIN-LIKE PROTEIN 5); manganese ion binding / nutrient reservoir	Bo5g009980
AT1G09560	GO:0005576	C	I	GLP5 (GERMIN-LIKE PROTEIN 5); manganese ion binding / nutrient reservoir	Bo5g009980
AT1G09560	GO:0045735	F	I	GLP5 (GERMIN-LIKE PROTEIN 5); manganese ion binding / nutrient reservoir	Bo5g009980
AT1G09560	GO:0030145	F	I	GLP5 (GERMIN-LIKE PROTEIN 5); manganese ion binding / nutrient reservoir	Bo5g009980
AT1G09570	GO:0005634	C	I	PHYA (PHYTOCHROME A); G-protein coupled photoreceptor/ protein histidine kinase/ red or far-red light photoreceptor/ signal transducer	Bo5g009990
AT1G09570	GO:0005737	C	I	PHYA (PHYTOCHROME A); G-protein coupled photoreceptor/ protein histidine kinase/ red or far-red light photoreceptor/ signal transducer	Bo5g009990
AT1G09570	GO:0005515	F	II	PHYA (PHYTOCHROME A); G-protein coupled photoreceptor/ protein histidine kinase/ red or far-red light photoreceptor/ signal transducer	Bo5g009990
AT1G09570	GO:0003729	F	II	PHYA (PHYTOCHROME A); G-protein coupled photoreceptor/ protein histidine kinase/ red or far-red light photoreceptor/ signal transducer	Bo5g009990
AT1G09570	GO:0042802	F	II	PHYA (PHYTOCHROME A); G-protein coupled photoreceptor/ protein histidine kinase/ red or far-red light photoreceptor/ signal transducer	Bo5g009990
AT1G09570	GO:0018298	P	I	PHYA (PHYTOCHROME A); G-protein coupled photoreceptor/ protein histidine kinase/ red or far-red light photoreceptor/ signal transducer	Bo5g009990
AT1G09570	GO:0006355	P	II	PHYA (PHYTOCHROME A); G-protein coupled photoreceptor/ protein histidine kinase/ red or far-red light photoreceptor/ signal transducer	Bo5g009990
AT1G09570	GO:0009630	P	II	PHYA (PHYTOCHROME A); G-protein coupled photoreceptor/ protein histidine kinase/ red or far-red light photoreceptor/ signal transducer	Bo5g009990
AT1G09570	GO:0006351	P	II	PHYA (PHYTOCHROME A); G-protein coupled photoreceptor/ protein histidine kinase/ red or far-red light photoreceptor/ signal transducer	Bo5g009990
AT1G09570	GO:0004871	F	I	PHYA (PHYTOCHROME A); G-protein coupled photoreceptor/ protein histidine kinase/ red or far-red light photoreceptor/ signal transducer	Bo5g009990
AT1G09580	GO:0016021	C	I	emp24/gp25L/p24 family protein	Bo5g010010
AT1G09580	GO:0016020	C	I	emp24/gp25L/p24 family protein	Bo5g010010
AT1G09580	GO:0006886	P	II	emp24/gp25L/p24 family protein	Bo5g010010
AT1G09580	GO:0015031	P	II	emp24/gp25L/p24 family protein	Bo5g010010
AT1G09580	GO:0016192	P	II	emp24/gp25L/p24 family protein	Bo5g010010
AT1G09620	GO:0005829	C	II	ATP binding / aminoacyl-tRNA ligase/ leucine-tRNA ligase/ nucleotide binding	Bo5g010040
AT1G09620	GO:0005737	C	I	ATP binding / aminoacyl-tRNA ligase/ leucine-tRNA ligase/ nucleotide binding	Bo5g010040
AT1G09620	GO:0004812	F	I	ATP binding / aminoacyl-tRNA ligase/ leucine-tRNA ligase/ nucleotide binding	Bo5g010040
AT1G09620	GO:0005524	F	I	ATP binding / aminoacyl-tRNA ligase/ leucine-tRNA ligase/ nucleotide binding	Bo5g010040
AT1G09620	GO:0006418	P	I	ATP binding / aminoacyl-tRNA ligase/ leucine-tRNA ligase/ nucleotide binding	Bo5g010040
AT1G09630	GO:0005768	C	II	ATRAB11C (ARABIDOPSIS RAB GTPASE 11C); GTP binding	Bo5g010050
AT1G09630	GO:0005794	C	II	ATRAB11C (ARABIDOPSIS RAB GTPASE 11C); GTP binding	Bo5g010050
AT1G09630	GO:0005829	C	II	ATRAB11C (ARABIDOPSIS RAB GTPASE 11C); GTP binding	Bo5g010050
AT1G09630	GO:0009504	C	II	ATRAB11C (ARABIDOPSIS RAB GTPASE 11C); GTP binding	Bo5g010050
AT1G09630	GO:0015031	P	II	ATRAB11C (ARABIDOPSIS RAB GTPASE 11C); GTP binding	Bo5g010050
AT1G09660	GO:0005634	C	I	KH domain-containing quaking protein putative	Bo5g010070
AT1G09660	GO:0003723	F	I	KH domain-containing quaking protein putative	Bo5g010070
AT1G09665	GO:0005737	C	I	Toll-Interleukin-Resistance (TIR) domain-containing protein	Bo5g010080
AT1G09665	GO:0007165	P	I	Toll-Interleukin-Resistance (TIR) domain-containing protein	Bo5g010080
AT1G09665	GO:0006952	P	I	Toll-Interleukin-Resistance (TIR) domain-containing protein	Bo5g010080
AT1G09700	GO:0005634	C	I	HYL1 (HYPONASTIC LEAVES 1); double-stranded RNA binding / miRNA binding / protein binding	Bo5g010110
AT1G09700	GO:0005737	C	I	HYL1 (HYPONASTIC LEAVES 1); double-stranded RNA binding / miRNA binding / protein binding	Bo5g010110
AT1G09700	GO:0005515	F	II	HYL1 (HYPONASTIC LEAVES 1); double-stranded RNA binding / miRNA binding / protein binding	Bo5g010110
AT1G09700	GO:0042802	F	II	HYL1 (HYPONASTIC LEAVES 1); double-stranded RNA binding / miRNA binding / protein binding	Bo5g010110
AT1G09700	GO:0009733	P	II	HYL1 (HYPONASTIC LEAVES 1); double-stranded RNA binding / miRNA binding / protein binding	Bo5g010110
AT1G09700	GO:0009737	P	II	HYL1 (HYPONASTIC LEAVES 1); double-stranded RNA binding / miRNA binding / protein binding	Bo5g010110
AT1G09700	GO:0009735	P	II	HYL1 (HYPONASTIC LEAVES 1); double-stranded RNA binding / miRNA binding / protein binding	Bo5g010110
AT1G09710	GO:0005634	C	I	DNA binding	Bo5g010120
AT1G09710	GO:0003677	F	II	DNA binding	Bo5g010120
AT1G09730	GO:0005634	C	I	Ulp1 protease family protein	Bo5g010140
AT1G09730	GO:0008234	F	I	Ulp1 protease family protein	Bo5g010140
AT1G09730	GO:0016787	F	I	Ulp1 protease family protein	Bo5g010140
AT1G09730	GO:0006508	P	I	Ulp1 protease family protein	Bo5g010140
AT1G09730	GO:0006950	P	II	Ulp1 protease family protein	Bo5g010140
AT1G09740	GO:0005737	C	I	ethylene-responsive protein putative	Bo5g010150
AT1G09760	GO:0005634	C	I	U2A' (U2 small nuclear ribonucleoprotein A); protein binding	Bo5g010160
AT1G09760	GO:0005737	C	I	U2A' (U2 small nuclear ribonucleoprotein A); protein binding	Bo5g010160
AT1G09760	GO:0005829	C	II	U2A' (U2 small nuclear ribonucleoprotein A); protein binding	Bo5g010160
AT1G09760	GO:0003723	F	I	U2A' (U2 small nuclear ribonucleoprotein A); protein binding	Bo5g010160
AT1G09760	GO:0000398	P	II	U2A' (U2 small nuclear ribonucleoprotein A); protein binding	Bo5g010160
AT1G09770	GO:0005634	C	I	ATCDC5 (ARABIDOPSIS THALIANA CELL DIVISION CYCLE 5); DNA binding / transcription factor	Bo5g010170
AT1G09770	GO:0044212	F	II	ATCDC5 (ARABIDOPSIS THALIANA CELL DIVISION CYCLE 5); DNA binding / transcription factor	Bo5g010170
AT1G09770	GO:0003677	F	II	ATCDC5 (ARABIDOPSIS THALIANA CELL DIVISION CYCLE 5); DNA binding / transcription factor	Bo5g010170
AT1G09770	GO:0005515	F	II	ATCDC5 (ARABIDOPSIS THALIANA CELL DIVISION CYCLE 5); DNA binding / transcription factor	Bo5g010170
AT1G09770	GO:0000981	F	II	ATCDC5 (ARABIDOPSIS THALIANA CELL DIVISION CYCLE 5); DNA binding / transcription factor	Bo5g010170
AT1G09770	GO:0003700	F	II	ATCDC5 (ARABIDOPSIS THALIANA CELL DIVISION CYCLE 5); DNA binding / transcription factor	Bo5g010170
AT1G09770	GO:0001135	F	II	ATCDC5 (ARABIDOPSIS THALIANA CELL DIVISION CYCLE 5); DNA binding / transcription factor	Bo5g010170
AT1G09770	GO:0043565	F	II	ATCDC5 (ARABIDOPSIS THALIANA CELL DIVISION CYCLE 5); DNA binding / transcription factor	Bo5g010170
AT1G09770	GO:0042742	P	I	ATCDC5 (ARABIDOPSIS THALIANA CELL DIVISION CYCLE 5); DNA binding / transcription factor	Bo5g010170
AT1G09770	GO:0006357	P	II	ATCDC5 (ARABIDOPSIS THALIANA CELL DIVISION CYCLE 5); DNA binding / transcription factor	Bo5g010170
AT1G09770	GO:0030154	P	II	ATCDC5 (ARABIDOPSIS THALIANA CELL DIVISION CYCLE 5); DNA binding / transcription factor	Bo5g010170
AT1G09770	GO:0006355	P	II	ATCDC5 (ARABIDOPSIS THALIANA CELL DIVISION CYCLE 5); DNA binding / transcription factor	Bo5g010170
AT1G09770	GO:0006397	P	I	ATCDC5 (ARABIDOPSIS THALIANA CELL DIVISION CYCLE 5); DNA binding / transcription factor	Bo5g010170
AT1G09770	GO:0050832	P	I	ATCDC5 (ARABIDOPSIS THALIANA CELL DIVISION CYCLE 5); DNA binding / transcription factor	Bo5g010170
AT1G09770	GO:0006351	P	II	ATCDC5 (ARABIDOPSIS THALIANA CELL DIVISION CYCLE 5); DNA binding / transcription factor	Bo5g010170
AT1G09790	GO:0003723	F	I	COBL6 (COBRA-LIKE PROTEIN 6 PRECURSOR)	Bo5g010180
AT1G09800	GO:0005634	C	I	tRNA pseudouridine synthase family protein	Bo5g010210
AT1G09810	GO:0005634	C	I	ECT11 (evolutionarily conserved C-terminal region 11)	Bo5g010230
AT1G09810	GO:0003723	F	I	ECT11 (evolutionarily conserved C-terminal region 11)	Bo5g010230
AT1G09812	GO:0005634	C	I	unknown protein	Bo5g010240
AT1G09812	GO:0016021	C	I	unknown protein	Bo5g010240
AT1G09815	GO:0005634	C	I	POLD4 (POLYMERASE DELTA 4); DNA-directed DNA polymerase	Bo5g010250
AT1G09815	GO:0003887	F	I	POLD4 (POLYMERASE DELTA 4); DNA-directed DNA polymerase	Bo5g010250
AT1G09815	GO:0006260	P	I	POLD4 (POLYMERASE DELTA 4); DNA-directed DNA polymerase	Bo5g010250
AT1G09830	GO:0005524	F	I	phosphoribosylamine--glycine ligase (PUR2)	Bo5g010270
AT1G09830	GO:0046872	F	I	phosphoribosylamine--glycine ligase (PUR2)	Bo5g010270
AT1G09840	GO:0005634	C	I	ATSK41 (SHAGGY-LIKE PROTEIN KINASE 41); ATP binding / protein kinase/ protein serine/threonine kinase	Bo5g010280
AT1G09840	GO:0005524	F	I	ATSK41 (SHAGGY-LIKE PROTEIN KINASE 41); ATP binding / protein kinase/ protein serine/threonine kinase	Bo5g010280
AT1G09850	GO:0005783	C	I	XBCP3 (xylem bark cysteine peptidase 3); cysteine-type endopeptidase/ cysteine-type peptidase	Bo5g010290
AT1G09850	GO:0005576	C	I	XBCP3 (xylem bark cysteine peptidase 3); cysteine-type endopeptidase/ cysteine-type peptidase	Bo5g010290
AT1G09850	GO:0008234	F	I	XBCP3 (xylem bark cysteine peptidase 3); cysteine-type endopeptidase/ cysteine-type peptidase	Bo5g010290
AT1G09860	GO:0016020	C	I	ATPUP16; purine transmembrane transporter	Bo5g010300
AT1G09860	GO:0016021	C	I	ATPUP16; purine transmembrane transporter	Bo5g010300
AT1G09870	GO:0005576	C	I	histidine acid phosphatase family protein	Bo5g010310
AT1G09870	GO:0005783	C	I	histidine acid phosphatase family protein	Bo5g010310
AT1G09870	GO:0003993	F	I	histidine acid phosphatase family protein	Bo5g010310
AT1G09880	GO:0005576	C	I	lyase	Bo5g010320
AT1G09880	GO:0016829	F	I	lyase	Bo5g010320
AT1G09900	GO:0016020	C	I	pentatricopeptide (PPR) repeat-containing protein	Bo5g010340
AT1G09950	GO:0005634	C	I	transcription factor-related	Bo5g010410
AT1G09950	GO:0043565	F	II	transcription factor-related	Bo5g010410
AT1G09950	GO:0006351	P	II	transcription factor-related	Bo5g010410
AT1G09960	GO:0016020	C	I	SUT4 (SUCROSE TRANSPORTER 4); carbohydrate transmembrane transporter/ sucrose transmembrane transporter/ sucrose:hydrogen symporter/ sugar:hydrogen symporter	Bo5g010420
AT1G09960	GO:0015293	F	I	SUT4 (SUCROSE TRANSPORTER 4); carbohydrate transmembrane transporter/ sucrose transmembrane transporter/ sucrose:hydrogen symporter/ sugar:hydrogen symporter	Bo5g010420
AT1G09970	GO:0005524	F	I	LRR XI-23; ATP binding / kinase/ protein kinase/ protein serine/threonine kinase	Bo5g010440
AT1G09970	GO:0046777	P	II	LRR XI-23; ATP binding / kinase/ protein kinase/ protein serine/threonine kinase	Bo5g010440
AT1G09970	GO:0006979	P	I	LRR XI-23; ATP binding / kinase/ protein kinase/ protein serine/threonine kinase	Bo5g010440
AT1G09970	GO:0007169	P	II	LRR XI-23; ATP binding / kinase/ protein kinase/ protein serine/threonine kinase	Bo5g010440
AT1G10010	GO:0016021	C	I	AAP8; amino acid transmembrane transporter	Bo5g010470
AT1G10010	GO:0016020	C	I	AAP8; amino acid transmembrane transporter	Bo5g010470
AT1G10010	GO:0015171	F	I	AAP8; amino acid transmembrane transporter	Bo5g010470
AT1G10010	GO:0015293	F	I	AAP8; amino acid transmembrane transporter	Bo5g010470
AT1G10020	GO:0005634	C	I	unknown protein	Bo5g010510
AT1G10030	GO:0016021	C	I	ERG28 (Arabidopsis homolog of yeast ergosterol28)	Bo5g010530
AT1G10120	GO:0005634	C	I	DNA binding / transcription factor	Bo5g010880
AT1G10120	GO:0003700	F	II	DNA binding / transcription factor	Bo5g010880
AT1G10120	GO:0003677	F	II	DNA binding / transcription factor	Bo5g010880
AT1G10120	GO:0005515	F	II	DNA binding / transcription factor	Bo5g010880
AT1G10120	GO:0009637	P	I	DNA binding / transcription factor	Bo5g010880
AT1G10120	GO:0006351	P	II	DNA binding / transcription factor	Bo5g010880
AT1G10120	GO:0006355	P	II	DNA binding / transcription factor	Bo5g010880
AT1G10120	GO:0040008	P	II	DNA binding / transcription factor	Bo5g010880
AT1G10155	GO:0005634	C	I	ATPP2-A10 (PHLOEM PROTEIN 2-A10)	Bo5g010590
AT1G10170	GO:0005634	C	I	ATNFXL1 (ARABIDOPSIS THALIANA NF-X-LIKE 1); protein binding / transcription factor/ zinc ion binding	Bo5g010600
AT1G10170	GO:0016740	F	I	ATNFXL1 (ARABIDOPSIS THALIANA NF-X-LIKE 1); protein binding / transcription factor/ zinc ion binding	Bo5g010600
AT1G10170	GO:0003700	F	II	ATNFXL1 (ARABIDOPSIS THALIANA NF-X-LIKE 1); protein binding / transcription factor/ zinc ion binding	Bo5g010600
AT1G10170	GO:0005515	F	II	ATNFXL1 (ARABIDOPSIS THALIANA NF-X-LIKE 1); protein binding / transcription factor/ zinc ion binding	Bo5g010600
AT1G10170	GO:0003729	F	II	ATNFXL1 (ARABIDOPSIS THALIANA NF-X-LIKE 1); protein binding / transcription factor/ zinc ion binding	Bo5g010600
AT1G10170	GO:0008270	F	II	ATNFXL1 (ARABIDOPSIS THALIANA NF-X-LIKE 1); protein binding / transcription factor/ zinc ion binding	Bo5g010600
AT1G10170	GO:0042742	P	I	ATNFXL1 (ARABIDOPSIS THALIANA NF-X-LIKE 1); protein binding / transcription factor/ zinc ion binding	Bo5g010600
AT1G10170	GO:0006355	P	II	ATNFXL1 (ARABIDOPSIS THALIANA NF-X-LIKE 1); protein binding / transcription factor/ zinc ion binding	Bo5g010600
AT1G10200	GO:0005737	C	I	WLIM1; transcription factor/ zinc ion binding	Bo5g010630
AT1G10200	GO:0005856	C	II	WLIM1; transcription factor/ zinc ion binding	Bo5g010630
AT1G10200	GO:0046872	F	I	WLIM1; transcription factor/ zinc ion binding	Bo5g010630
AT1G10200	GO:0003729	F	II	WLIM1; transcription factor/ zinc ion binding	Bo5g010630
AT1G10200	GO:0003700	F	II	WLIM1; transcription factor/ zinc ion binding	Bo5g010630
AT1G10200	GO:0051017	P	II	WLIM1; transcription factor/ zinc ion binding	Bo5g010630
AT1G10210	GO:0005634	C	I	ATMPK1 (MITOGEN-ACTIVATED PROTEIN KINASE 1); MAP kinase/ kinase	Bo5g010640
AT1G10210	GO:0005737	C	I	ATMPK1 (MITOGEN-ACTIVATED PROTEIN KINASE 1); MAP kinase/ kinase	Bo5g010640
AT1G10210	GO:0005524	F	I	ATMPK1 (MITOGEN-ACTIVATED PROTEIN KINASE 1); MAP kinase/ kinase	Bo5g010640
AT1G10210	GO:0004707	F	II	ATMPK1 (MITOGEN-ACTIVATED PROTEIN KINASE 1); MAP kinase/ kinase	Bo5g010640
AT1G10210	GO:0005515	F	II	ATMPK1 (MITOGEN-ACTIVATED PROTEIN KINASE 1); MAP kinase/ kinase	Bo5g010640
AT1G10210	GO:0009734	P	II	ATMPK1 (MITOGEN-ACTIVATED PROTEIN KINASE 1); MAP kinase/ kinase	Bo5g010640
AT1G10210	GO:0010468	P	II	ATMPK1 (MITOGEN-ACTIVATED PROTEIN KINASE 1); MAP kinase/ kinase	Bo5g010640
AT1G10210	GO:0007165	P	I	ATMPK1 (MITOGEN-ACTIVATED PROTEIN KINASE 1); MAP kinase/ kinase	Bo5g010640
AT1G10240	GO:0005634	C	I	FRS11 (FAR1-related sequence 11); zinc ion binding	Bo5g010680
AT1G10240	GO:0005515	F	II	FRS11 (FAR1-related sequence 11); zinc ion binding	Bo5g010680
AT1G10240	GO:0008270	F	II	FRS11 (FAR1-related sequence 11); zinc ion binding	Bo5g010680
AT1G10240	GO:0006355	P	II	FRS11 (FAR1-related sequence 11); zinc ion binding	Bo5g010680
AT1G10240	GO:0009639	P	II	FRS11 (FAR1-related sequence 11); zinc ion binding	Bo5g010680
AT1G10270	GO:0005634	C	I	GRP23 (GLUTAMINE-RICH PROTEIN23); binding	Bo5g010690
AT1G10270	GO:0004519	F	I	GRP23 (GLUTAMINE-RICH PROTEIN23); binding	Bo5g010690
AT1G10270	GO:0005515	F	II	GRP23 (GLUTAMINE-RICH PROTEIN23); binding	Bo5g010690
AT1G10270	GO:0003723	F	I	GRP23 (GLUTAMINE-RICH PROTEIN23); binding	Bo5g010690
AT1G10270	GO:0006355	P	II	GRP23 (GLUTAMINE-RICH PROTEIN23); binding	Bo5g010690
AT1G10270	GO:0051301	P	I	GRP23 (GLUTAMINE-RICH PROTEIN23); binding	Bo5g010690
AT1G10270	GO:0006351	P	II	GRP23 (GLUTAMINE-RICH PROTEIN23); binding	Bo5g010690
AT1G10270	GO:0009451	P	I	GRP23 (GLUTAMINE-RICH PROTEIN23); binding	Bo5g010690
AT1G10280	GO:0016021	C	I	unknown protein	Bo5g010700
AT1G10280	GO:0008375	F	II	unknown protein	Bo5g010700
AT1G10280	GO:0016757	F	I	unknown protein	Bo5g010700
AT1G10290	GO:0005874	C	II	ADL6 (DYNAMIN-LIKE PROTEIN 6); GTPase	Bo5g010710
AT1G10290	GO:0005829	C	II	ADL6 (DYNAMIN-LIKE PROTEIN 6); GTPase	Bo5g010710
AT1G10290	GO:0005737	C	I	ADL6 (DYNAMIN-LIKE PROTEIN 6); GTPase	Bo5g010710
AT1G10290	GO:0009524	C	II	ADL6 (DYNAMIN-LIKE PROTEIN 6); GTPase	Bo5g010710
AT1G10290	GO:0030136	C	II	ADL6 (DYNAMIN-LIKE PROTEIN 6); GTPase	Bo5g010710
AT1G10290	GO:0000139	C	II	ADL6 (DYNAMIN-LIKE PROTEIN 6); GTPase	Bo5g010710
AT1G10290	GO:0016020	C	I	ADL6 (DYNAMIN-LIKE PROTEIN 6); GTPase	Bo5g010710
AT1G10290	GO:0005794	C	II	ADL6 (DYNAMIN-LIKE PROTEIN 6); GTPase	Bo5g010710
AT1G10290	GO:0008017	F	II	ADL6 (DYNAMIN-LIKE PROTEIN 6); GTPase	Bo5g010710
AT1G10300	GO:0005634	C	I	GTP-binding protein-related	Bo5g010720
AT1G10350	GO:0005737	C	I	DNAJ heat shock protein putative	Bo5g010790
AT1G10360	GO:0005737	C	I	ATGSTU18 (GLUTATHIONE S-TRANSFERASE TAU 18); glutathione transferase	Bo5g010800
AT1G10360	GO:0005829	C	II	ATGSTU18 (GLUTATHIONE S-TRANSFERASE TAU 18); glutathione transferase	Bo5g010800
AT1G10360	GO:0004364	F	I	ATGSTU18 (GLUTATHIONE S-TRANSFERASE TAU 18); glutathione transferase	Bo5g010800
AT1G10360	GO:0006749	P	I	ATGSTU18 (GLUTATHIONE S-TRANSFERASE TAU 18); glutathione transferase	Bo5g010800
AT1G10360	GO:0009407	P	I	ATGSTU18 (GLUTATHIONE S-TRANSFERASE TAU 18); glutathione transferase	Bo5g010800
AT1G10390	GO:0005634	C	I	nucleoporin family protein	Bo5g010850
AT1G10390	GO:0005737	C	I	nucleoporin family protein	Bo5g010850
AT1G10390	GO:0005515	F	II	nucleoporin family protein	Bo5g010850
AT1G10390	GO:0003723	F	I	nucleoporin family protein	Bo5g010850
AT1G10390	GO:0005215	F	I	nucleoporin family protein	Bo5g010850
AT1G10390	GO:0006606	P	I	nucleoporin family protein	Bo5g010850
AT1G10410	GO:0005634	C	I	INVOLVED IN: N-terminal protein myristoylation; LOCATED IN: chloroplast; EXPRESSED IN: 24 plant structures; EXPRESSED DURING: 15 growth stages; CONTAINS InterPro DOMAIN/s: Protein of unknown function DUF1336 (InterPro:IPR009769); BEST Arabidopsis thaliana protein match is: CW14 (TAIR:AT1G59650.1); Has 144 Blast hits to 144 proteins in 21 species: Archae - 0; Bacteria - 0; Metazoa - 9; Fungi - 2; …	Bo5g010860
AT1G10417	GO:0005737	C	I	Encodes protein with unknown function whose expression is repressed by inoculation with Agrobacterium tumerifaciens.	Bo5g010870
AT1G10430	GO:0005829	C	II	PP2A-2; protein serine/threonine phosphatase	Bo5g010890
AT1G10430	GO:0005777	C	I	PP2A-2; protein serine/threonine phosphatase	Bo5g010890
AT1G10430	GO:0005737	C	I	PP2A-2; protein serine/threonine phosphatase	Bo5g010890
AT1G10430	GO:0005634	C	I	PP2A-2; protein serine/threonine phosphatase	Bo5g010890
AT1G10430	GO:0005515	F	II	PP2A-2; protein serine/threonine phosphatase	Bo5g010890
AT1G10430	GO:0004722	F	II	PP2A-2; protein serine/threonine phosphatase	Bo5g010890
AT1G10430	GO:0046872	F	I	PP2A-2; protein serine/threonine phosphatase	Bo5g010890
AT1G10430	GO:0004721	F	II	PP2A-2; protein serine/threonine phosphatase	Bo5g010890
AT1G10430	GO:0009788	P	II	PP2A-2; protein serine/threonine phosphatase	Bo5g010890
AT1G10430	GO:0009738	P	II	PP2A-2; protein serine/threonine phosphatase	Bo5g010890
AT1G10430	GO:0006470	P	II	PP2A-2; protein serine/threonine phosphatase	Bo5g010890
AT1G10450	GO:0005634	C	I	SNL6 (SIN3-LIKE 6)	Bo5g010900
AT1G10450	GO:0006355	P	II	SNL6 (SIN3-LIKE 6)	Bo5g010900
AT1G10450	GO:0006351	P	II	SNL6 (SIN3-LIKE 6)	Bo5g010900
AT1G10470	GO:0005634	C	I	ARR4 (RESPONSE REGULATOR 4); protein binding / transcription regulator/ two-component response regulator	Bo5g010910
AT1G10470	GO:0005737	C	I	ARR4 (RESPONSE REGULATOR 4); protein binding / transcription regulator/ two-component response regulator	Bo5g010910
AT1G10470	GO:0005515	F	II	ARR4 (RESPONSE REGULATOR 4); protein binding / transcription regulator/ two-component response regulator	Bo5g010910
AT1G10470	GO:0000156	F	II	ARR4 (RESPONSE REGULATOR 4); protein binding / transcription regulator/ two-component response regulator	Bo5g010910
AT1G10470	GO:0009735	P	II	ARR4 (RESPONSE REGULATOR 4); protein binding / transcription regulator/ two-component response regulator	Bo5g010910
AT1G10470	GO:0009736	P	II	ARR4 (RESPONSE REGULATOR 4); protein binding / transcription regulator/ two-component response regulator	Bo5g010910
AT1G10470	GO:0010017	P	II	ARR4 (RESPONSE REGULATOR 4); protein binding / transcription regulator/ two-component response regulator	Bo5g010910
AT1G10470	GO:0006355	P	II	ARR4 (RESPONSE REGULATOR 4); protein binding / transcription regulator/ two-component response regulator	Bo5g010910
AT1G10470	GO:0046777	P	II	ARR4 (RESPONSE REGULATOR 4); protein binding / transcription regulator/ two-component response regulator	Bo5g010910
AT1G10470	GO:0006351	P	II	ARR4 (RESPONSE REGULATOR 4); protein binding / transcription regulator/ two-component response regulator	Bo5g010910
AT1G10470	GO:0042752	P	II	ARR4 (RESPONSE REGULATOR 4); protein binding / transcription regulator/ two-component response regulator	Bo5g010910
AT1G10470	GO:0000160	P	II	ARR4 (RESPONSE REGULATOR 4); protein binding / transcription regulator/ two-component response regulator	Bo5g010910
AT1G10470	GO:0007623	P	II	ARR4 (RESPONSE REGULATOR 4); protein binding / transcription regulator/ two-component response regulator	Bo5g010910
AT1G10500	GO:0005759	C	II	ATCPISCA (chloroplast-localized IscA-like protein); structural molecule	Bo5g011980
AT1G10500	GO:0051537	F	I	ATCPISCA (chloroplast-localized IscA-like protein); structural molecule	Bo5g011980
AT1G10500	GO:0005198	F	I	ATCPISCA (chloroplast-localized IscA-like protein); structural molecule	Bo5g011980
AT1G10500	GO:0016226	P	I	ATCPISCA (chloroplast-localized IscA-like protein); structural molecule	Bo5g011980
AT1G10522	GO:0005515	F	II	unknown protein	Bo5g012010
AT1G10522	GO:0003677	F	II	unknown protein	Bo5g012010
AT1G10522	GO:0010468	P	II	unknown protein	Bo5g012010
AT1G10522	GO:0006355	P	II	unknown protein	Bo5g012010
AT1G10522	GO:0006351	P	II	unknown protein	Bo5g012010
AT1G10560	GO:0005737	C	I	PUB18 (PLANT U-BOX 18); ubiquitin-protein ligase	Bo5g012020
AT1G10560	GO:0005634	C	I	PUB18 (PLANT U-BOX 18); ubiquitin-protein ligase	Bo5g012020
AT1G10560	GO:0016020	C	I	PUB18 (PLANT U-BOX 18); ubiquitin-protein ligase	Bo5g012020
AT1G10560	GO:0005515	F	II	PUB18 (PLANT U-BOX 18); ubiquitin-protein ligase	Bo5g012020
AT1G10560	GO:0010119	P	II	PUB18 (PLANT U-BOX 18); ubiquitin-protein ligase	Bo5g012020
AT1G10560	GO:0009738	P	II	PUB18 (PLANT U-BOX 18); ubiquitin-protein ligase	Bo5g012020
AT1G10560	GO:0010029	P	II	PUB18 (PLANT U-BOX 18); ubiquitin-protein ligase	Bo5g012020
AT1G10570	GO:0005634	C	I	OTS2 (OVERLY TOLERANT TO SALT 2); SUMO-specific protease/ cysteine-type peptidase	Bo5g012030
AT1G10570	GO:0008234	F	I	OTS2 (OVERLY TOLERANT TO SALT 2); SUMO-specific protease/ cysteine-type peptidase	Bo5g012030
AT1G10570	GO:0004175	F	II	OTS2 (OVERLY TOLERANT TO SALT 2); SUMO-specific protease/ cysteine-type peptidase	Bo5g012030
AT1G10570	GO:0010228	P	II	OTS2 (OVERLY TOLERANT TO SALT 2); SUMO-specific protease/ cysteine-type peptidase	Bo5g012030
AT1G10570	GO:0006508	P	I	OTS2 (OVERLY TOLERANT TO SALT 2); SUMO-specific protease/ cysteine-type peptidase	Bo5g012030
AT1G10580	GO:0005634	C	I	transducin family protein / WD-40 repeat family protein	Bo5g012050
AT1G10580	GO:0000166	F	I	transducin family protein / WD-40 repeat family protein	Bo5g012050
AT1G10580	GO:0000398	P	II	transducin family protein / WD-40 repeat family protein	Bo5g012050
AT1G10585	GO:0005634	C	I	transcription factor	Bo5g012060
AT1G10585	GO:0005737	C	I	transcription factor	Bo5g012060
AT1G10585	GO:0003700	F	II	transcription factor	Bo5g012060
AT1G10585	GO:0006355	P	II	transcription factor	Bo5g012060
AT1G10588	GO:0005576	C	I	Encodes a Gibberellin-regulated GASA/GAST/Snakin family protein	Bo5g012100
AT1G10590	GO:0003729	F	II	DNA-binding protein-related	Bo5g012110
AT1G10600	GO:0005634	C	I	FUNCTIONS IN: molecular_function unknown; INVOLVED IN: ubiquitin-dependent protein catabolic process; LOCATED IN: chloroplast; EXPRESSED IN: cultured cell; CONTAINS InterPro DOMAIN/s: Mov34/MPN/PAD-1 (InterPro:IPR000555); BEST Arabidopsis thaliana protein match is: unknown protein (TAIR:AT4G16144.1); Has 753 Blast hits to 752 proteins in 167 species: Archae - 0; Bacteria - 0; Metazoa - 359; Fungi…	Bo5g012120
AT1G10600	GO:0046872	F	I	FUNCTIONS IN: molecular_function unknown; INVOLVED IN: ubiquitin-dependent protein catabolic process; LOCATED IN: chloroplast; EXPRESSED IN: cultured cell; CONTAINS InterPro DOMAIN/s: Mov34/MPN/PAD-1 (InterPro:IPR000555); BEST Arabidopsis thaliana protein match is: unknown protein (TAIR:AT4G16144.1); Has 753 Blast hits to 752 proteins in 167 species: Archae - 0; Bacteria - 0; Metazoa - 359; Fungi…	Bo5g012120
AT1G10610	GO:0005634	C	I	DNA binding / transcription factor	Bo5g012130
AT1G10610	GO:0003677	F	II	DNA binding / transcription factor	Bo5g012130
AT1G10610	GO:0005515	F	II	DNA binding / transcription factor	Bo5g012130
AT1G10610	GO:0003700	F	II	DNA binding / transcription factor	Bo5g012130
AT1G10610	GO:0006355	P	II	DNA binding / transcription factor	Bo5g012130
AT1G10610	GO:0006351	P	II	DNA binding / transcription factor	Bo5g012130
AT1G10620	GO:0016021	C	I	protein kinase family protein	Bo5g012150
AT1G10620	GO:0005524	F	I	protein kinase family protein	Bo5g012150
AT1G10620	GO:0004675	F	II	protein kinase family protein	Bo5g012150
AT1G10620	GO:0007166	P	II	protein kinase family protein	Bo5g012150
AT1G10640	GO:0005576	C	I	polygalacturonase	Bo5g012160
AT1G10640	GO:0005975	P	I	polygalacturonase	Bo5g012160
AT1G10650	GO:0005737	C	I	protein binding / zinc ion binding	Bo5g012190
AT1G10680	GO:0016021	C	I	PGP10 (P-GLYCOPROTEIN 10); ATPase coupled to transmembrane movement of substances	Bo5g012220
AT1G10680	GO:0042626	F	I	PGP10 (P-GLYCOPROTEIN 10); ATPase coupled to transmembrane movement of substances	Bo5g012220
AT1G10680	GO:0005524	F	I	PGP10 (P-GLYCOPROTEIN 10); ATPase coupled to transmembrane movement of substances	Bo5g012220
AT1G10680	GO:0055085	P	I	PGP10 (P-GLYCOPROTEIN 10); ATPase coupled to transmembrane movement of substances	Bo5g012220
AT1G10730	GO:0005794	C	II	clathrin adaptor complexes medium subunit family protein	Bo5g013260
AT1G10730	GO:0006886	P	II	clathrin adaptor complexes medium subunit family protein	Bo5g013260
AT1G10730	GO:0016192	P	II	clathrin adaptor complexes medium subunit family protein	Bo5g013260
AT1G10750	GO:0016021	C	I	unknown protein	Bo5g010950
AT1G10770	GO:0009860	P	II	invertase/pectin methylesterase inhibitor family protein	Bo5g013270
AT1G10790	GO:0016021	C	I	FUNCTIONS IN: molecular_function unknown; INVOLVED IN: biological_process unknown; LOCATED IN: cellular_component unknown; BEST Arabidopsis thaliana protein match is: hydroxyproline-rich glycoprotein family protein (TAIR:AT3G56590.2); Has 40 Blast hits to 40 proteins in 7 species: Archae - 0; Bacteria - 0; Metazoa - 0; Fungi - 0; Plants - 40; Viruses - 0; Other Eukaryotes - 0 (source: NCBI BLink).	Bo5g013280
AT1G10850	GO:0016021	C	I	ATP binding / protein binding / protein kinase/ protein serine/threonine kinase	Bo5g013310
AT1G10850	GO:0005524	F	I	ATP binding / protein binding / protein kinase/ protein serine/threonine kinase	Bo5g013310
AT1G10850	GO:0007169	P	II	ATP binding / protein binding / protein kinase/ protein serine/threonine kinase	Bo5g013310
AT1G10870	GO:0005737	C	I	AGD4 (ARF-GAP domain 4); ARF GTPase activator/ protein binding / zinc ion binding	Bo5g013320
AT1G10870	GO:0005794	C	II	AGD4 (ARF-GAP domain 4); ARF GTPase activator/ protein binding / zinc ion binding	Bo5g013320
AT1G10870	GO:0005096	F	II	AGD4 (ARF-GAP domain 4); ARF GTPase activator/ protein binding / zinc ion binding	Bo5g013320
AT1G10870	GO:0046872	F	I	AGD4 (ARF-GAP domain 4); ARF GTPase activator/ protein binding / zinc ion binding	Bo5g013320
AT1G10900	GO:0005634	C	I	phosphatidylinositol-4-phosphate 5-kinase family protein	Bo5g013350
AT1G10900	GO:0005524	F	I	phosphatidylinositol-4-phosphate 5-kinase family protein	Bo5g013350
AT1G10910	GO:0043231	C	I	INVOLVED IN: biological_process unknown; EXPRESSED IN: 22 plant structures; EXPRESSED DURING: 13 growth stages; CONTAINS InterPro DOMAIN/s: Pentatricopeptide repeat (InterPro:IPR002885); BEST Arabidopsis thaliana protein match is: PTAC2 (PLASTID TRANSCRIPTIONALLY ACTIVE2) (TAIR:AT1G74850.1); Has 17570 Blast hits to 5782 proteins in 175 species: Archae - 1; Bacteria - 18; Metazoa - 305; Fungi - 26…	Bo5g013360
AT1G10910	GO:0004519	F	I	INVOLVED IN: biological_process unknown; EXPRESSED IN: 22 plant structures; EXPRESSED DURING: 13 growth stages; CONTAINS InterPro DOMAIN/s: Pentatricopeptide repeat (InterPro:IPR002885); BEST Arabidopsis thaliana protein match is: PTAC2 (PLASTID TRANSCRIPTIONALLY ACTIVE2) (TAIR:AT1G74850.1); Has 17570 Blast hits to 5782 proteins in 175 species: Archae - 1; Bacteria - 18; Metazoa - 305; Fungi - 26…	Bo5g013360
AT1G10910	GO:0003723	F	I	INVOLVED IN: biological_process unknown; EXPRESSED IN: 22 plant structures; EXPRESSED DURING: 13 growth stages; CONTAINS InterPro DOMAIN/s: Pentatricopeptide repeat (InterPro:IPR002885); BEST Arabidopsis thaliana protein match is: PTAC2 (PLASTID TRANSCRIPTIONALLY ACTIVE2) (TAIR:AT1G74850.1); Has 17570 Blast hits to 5782 proteins in 175 species: Archae - 1; Bacteria - 18; Metazoa - 305; Fungi - 26…	Bo5g013360
AT1G10910	GO:0009451	P	I	INVOLVED IN: biological_process unknown; EXPRESSED IN: 22 plant structures; EXPRESSED DURING: 13 growth stages; CONTAINS InterPro DOMAIN/s: Pentatricopeptide repeat (InterPro:IPR002885); BEST Arabidopsis thaliana protein match is: PTAC2 (PLASTID TRANSCRIPTIONALLY ACTIVE2) (TAIR:AT1G74850.1); Has 17570 Blast hits to 5782 proteins in 175 species: Archae - 1; Bacteria - 18; Metazoa - 305; Fungi - 26…	Bo5g013360
AT1G11040	GO:0005634	C	I	DNAJ chaperone C-terminal domain-containing protein	Bo5g013430
AT1G11070	GO:0005737	C	I	LOCATED IN: cellular_component unknown; EXPRESSED IN: inflorescence meristem flower root leaf; EXPRESSED DURING: 4 anthesis LP.04 four leaves visible LP.02 two leaves visible petal differentiation and expansion stage; BEST Arabidopsis thaliana protein match is: proline-rich family protein (TAIR:AT1G61080.1); Has 36868 Blast hits to 20071 proteins in 902 species: Archae - 56; Bacteria - 5524; Meta…	Bo5g013450
AT1G11080	GO:0005576	C	I	scpl31 (serine carboxypeptidase-like 31); serine-type carboxypeptidase	Bo5g013460
AT1G11080	GO:0004185	F	I	scpl31 (serine carboxypeptidase-like 31); serine-type carboxypeptidase	Bo5g013460
AT1G11080	GO:0006508	P	I	scpl31 (serine carboxypeptidase-like 31); serine-type carboxypeptidase	Bo5g013460
AT1G11120	GO:0005634	C	I	unknown protein	Bo5g013490
AT1G11170	GO:0016757	F	I	unknown protein	Bo5g013520
AT1G11180	GO:0016021	C	I	secretory carrier membrane protein (SCAMP) family protein	Bo5g013530
AT1G11180	GO:0022857	F	I	secretory carrier membrane protein (SCAMP) family protein	Bo5g013530
AT1G11180	GO:0015031	P	II	secretory carrier membrane protein (SCAMP) family protein	Bo5g013530
AT1G11210	GO:0006979	P	I	unknown protein	Bo5g013540
AT1G11240	GO:0005634	C	I	unknown protein	Bo5g013590
AT1G11250	GO:0031201	C	II	SYP125 (SYNTAXIN OF PLANTS 125); SNAP receptor	Bo5g013600
AT1G11250	GO:0016021	C	I	SYP125 (SYNTAXIN OF PLANTS 125); SNAP receptor	Bo5g013600
AT1G11250	GO:0000149	F	II	SYP125 (SYNTAXIN OF PLANTS 125); SNAP receptor	Bo5g013600
AT1G11250	GO:0006906	P	II	SYP125 (SYNTAXIN OF PLANTS 125); SNAP receptor	Bo5g013600
AT1G11250	GO:0006886	P	II	SYP125 (SYNTAXIN OF PLANTS 125); SNAP receptor	Bo5g013600
AT1G11250	GO:0006887	P	I	SYP125 (SYNTAXIN OF PLANTS 125); SNAP receptor	Bo5g013600
AT1G11250	GO:0061025	P	II	SYP125 (SYNTAXIN OF PLANTS 125); SNAP receptor	Bo5g013600
AT1G11310	GO:0005794	C	II	MLO2 (MILDEW RESISTANCE LOCUS O 2); calmodulin binding	Bo5g013630
AT1G11310	GO:0016021	C	I	MLO2 (MILDEW RESISTANCE LOCUS O 2); calmodulin binding	Bo5g013630
AT1G11310	GO:0005516	F	II	MLO2 (MILDEW RESISTANCE LOCUS O 2); calmodulin binding	Bo5g013630
AT1G11310	GO:0006952	P	I	MLO2 (MILDEW RESISTANCE LOCUS O 2); calmodulin binding	Bo5g013630
AT1G11310	GO:0009817	P	I	MLO2 (MILDEW RESISTANCE LOCUS O 2); calmodulin binding	Bo5g013630
AT1G11310	GO:0008219	P	I	MLO2 (MILDEW RESISTANCE LOCUS O 2); calmodulin binding	Bo5g013630
AT1G11310	GO:0031348	P	I	MLO2 (MILDEW RESISTANCE LOCUS O 2); calmodulin binding	Bo5g013630
AT1G11310	GO:0009620	P	I	MLO2 (MILDEW RESISTANCE LOCUS O 2); calmodulin binding	Bo5g013630
AT1G11380	GO:0016021	C	I	unknown protein	Bo5g014700
AT1G11410	GO:0016021	C	I	S-locus protein kinase putative	Bo5g014730
AT1G11410	GO:0030246	F	I	S-locus protein kinase putative	Bo5g014730
AT1G11410	GO:0005524	F	I	S-locus protein kinase putative	Bo5g014730
AT1G11410	GO:0048544	P	I	S-locus protein kinase putative	Bo5g014730
AT1G11430	GO:0005515	F	II	plastid developmental protein DAG putative	Bo5g014780
AT1G11430	GO:0006397	P	I	plastid developmental protein DAG putative	Bo5g014780
AT1G11440	GO:0005634	C	I	FUNCTIONS IN: molecular_function unknown; INVOLVED IN: biological_process unknown; LOCATED IN: cellular_component unknown; EXPRESSED IN: 22 plant structures; EXPRESSED DURING: 13 growth stages; BEST Arabidopsis thaliana protein match is: glycine-rich protein (TAIR:AT3G29075.1); Has 22740 Blast hits to 8622 proteins in 417 species: Archae - 22; Bacteria - 573; Metazoa - 11353; Fungi - 2147; Plants…	Bo5g014790
AT1G11440	GO:0046777	P	II	FUNCTIONS IN: molecular_function unknown; INVOLVED IN: biological_process unknown; LOCATED IN: cellular_component unknown; EXPRESSED IN: 22 plant structures; EXPRESSED DURING: 13 growth stages; BEST Arabidopsis thaliana protein match is: glycine-rich protein (TAIR:AT3G29075.1); Has 22740 Blast hits to 8622 proteins in 417 species: Archae - 22; Bacteria - 573; Metazoa - 11353; Fungi - 2147; Plants…	Bo5g014790
AT1G11475	GO:0005634	C	I	NRPB10; DNA binding / DNA-directed RNA polymerase	Bo5g014800
AT1G11475	GO:0008270	F	II	NRPB10; DNA binding / DNA-directed RNA polymerase	Bo5g014800
AT1G11475	GO:0003677	F	II	NRPB10; DNA binding / DNA-directed RNA polymerase	Bo5g014800
AT1G11475	GO:0003899	F	I	NRPB10; DNA binding / DNA-directed RNA polymerase	Bo5g014800
AT1G11475	GO:0006351	P	II	NRPB10; DNA binding / DNA-directed RNA polymerase	Bo5g014800
AT1G11480	GO:0005634	C	I	eukaryotic translation initiation factor-related	Bo5g014810
AT1G11480	GO:0003729	F	II	eukaryotic translation initiation factor-related	Bo5g014810
AT1G11480	GO:0006413	P	I	eukaryotic translation initiation factor-related	Bo5g014810
AT1G11490	GO:0003700	F	II	zinc finger (C2H2 type) family protein	Bo5g014820
AT1G11490	GO:0008270	F	II	zinc finger (C2H2 type) family protein	Bo5g014820
AT1G11510	GO:0005634	C	I	DNA-binding storekeeper protein-related	Bo5g014840
AT1G11510	GO:0003677	F	II	DNA-binding storekeeper protein-related	Bo5g014840
AT1G11510	GO:0005515	F	II	DNA-binding storekeeper protein-related	Bo5g014840
AT1G11510	GO:0006351	P	II	DNA-binding storekeeper protein-related	Bo5g014840
AT1G11510	GO:0006355	P	II	DNA-binding storekeeper protein-related	Bo5g014840
AT1G11545	GO:0048046	C	I	xyloglucan:xyloglucosyl transferase putative / xyloglucan endotransglycosylase putative / endo-xyloglucan transferase putative	Bo5g014850
AT1G11545	GO:0005576	C	I	xyloglucan:xyloglucosyl transferase putative / xyloglucan endotransglycosylase putative / endo-xyloglucan transferase putative	Bo5g014850
AT1G11545	GO:0004553	F	I	xyloglucan:xyloglucosyl transferase putative / xyloglucan endotransglycosylase putative / endo-xyloglucan transferase putative	Bo5g014850
AT1G11545	GO:0016798	F	I	xyloglucan:xyloglucosyl transferase putative / xyloglucan endotransglycosylase putative / endo-xyloglucan transferase putative	Bo5g014850
AT1G11545	GO:0010411	P	I	xyloglucan:xyloglucosyl transferase putative / xyloglucan endotransglycosylase putative / endo-xyloglucan transferase putative	Bo5g014850
AT1G11660	GO:0005634	C	I	heat shock protein putative	Bo5g014900
AT1G11660	GO:0005524	F	I	heat shock protein putative	Bo5g014900
AT1G11680	GO:0005576	C	I	CYP51G1 (CYTOCHROME P450 51G1); oxygen binding / sterol 14-demethylase	Bo5g014910
AT1G11680	GO:0005783	C	I	CYP51G1 (CYTOCHROME P450 51G1); oxygen binding / sterol 14-demethylase	Bo5g014910
AT1G11680	GO:0005794	C	II	CYP51G1 (CYTOCHROME P450 51G1); oxygen binding / sterol 14-demethylase	Bo5g014910
AT1G11680	GO:0016021	C	I	CYP51G1 (CYTOCHROME P450 51G1); oxygen binding / sterol 14-demethylase	Bo5g014910
AT1G11680	GO:0005506	F	I	CYP51G1 (CYTOCHROME P450 51G1); oxygen binding / sterol 14-demethylase	Bo5g014910
AT1G11680	GO:0008168	F	I	CYP51G1 (CYTOCHROME P450 51G1); oxygen binding / sterol 14-demethylase	Bo5g014910
AT1G11680	GO:0019825	F	I	CYP51G1 (CYTOCHROME P450 51G1); oxygen binding / sterol 14-demethylase	Bo5g014910
AT1G11680	GO:0020037	F	I	CYP51G1 (CYTOCHROME P450 51G1); oxygen binding / sterol 14-demethylase	Bo5g014910
AT1G11680	GO:0016126	P	I	CYP51G1 (CYTOCHROME P450 51G1); oxygen binding / sterol 14-demethylase	Bo5g014910
AT1G11680	GO:0055114	P	I	CYP51G1 (CYTOCHROME P450 51G1); oxygen binding / sterol 14-demethylase	Bo5g014910
AT1G11680	GO:0032259	P	I	CYP51G1 (CYTOCHROME P450 51G1); oxygen binding / sterol 14-demethylase	Bo5g014910
AT1G11690	GO:0005634	C	I	unknown protein	Bo5g014920
AT1G11740	GO:0005575	C	I	ankyrin repeat family protein	Bo5g014970
AT1G11770	GO:0005576	C	I	FAD binding / catalytic/ electron carrier/ oxidoreductase	Bo5g015000
AT1G11770	GO:0050660	F	I	FAD binding / catalytic/ electron carrier/ oxidoreductase	Bo5g015000
AT1G11770	GO:0016614	F	I	FAD binding / catalytic/ electron carrier/ oxidoreductase	Bo5g015000
AT1G11770	GO:0009055	F	I	FAD binding / catalytic/ electron carrier/ oxidoreductase	Bo5g015000
AT1G11770	GO:0055114	P	I	FAD binding / catalytic/ electron carrier/ oxidoreductase	Bo5g015000
AT1G11910	GO:0005576	C	I	aspartyl protease family protein	Bo5g017450
AT1G11910	GO:0005829	C	II	aspartyl protease family protein	Bo5g017450
AT1G11910	GO:0004175	F	II	aspartyl protease family protein	Bo5g017450
AT1G11910	GO:0006508	P	I	aspartyl protease family protein	Bo5g017450
AT1G11910	GO:0009735	P	II	aspartyl protease family protein	Bo5g017450
AT1G11910	GO:0006629	P	I	aspartyl protease family protein	Bo5g017450
AT1G11915	GO:0016021	C	I	unknown protein	Bo5g017440
AT1G11915	GO:0005576	C	I	unknown protein	Bo5g017440
AT1G11915	GO:0030247	F	I	unknown protein	Bo5g017440
AT1G11960	GO:0005576	C	I	FUNCTIONS IN: molecular_function unknown; INVOLVED IN: biological_process unknown; LOCATED IN: plasma membrane; EXPRESSED IN: 22 plant structures; EXPRESSED DURING: 13 growth stages; CONTAINS InterPro DOMAIN/s: Protein of unknown function DUF221 (InterPro:IPR003864); BEST Arabidopsis thaliana protein match is: early-responsive to dehydration protein-related / ERD protein-related (TAIR:AT1G62320.1…	Bo5g017400
AT1G11960	GO:0016021	C	I	FUNCTIONS IN: molecular_function unknown; INVOLVED IN: biological_process unknown; LOCATED IN: plasma membrane; EXPRESSED IN: 22 plant structures; EXPRESSED DURING: 13 growth stages; CONTAINS InterPro DOMAIN/s: Protein of unknown function DUF221 (InterPro:IPR003864); BEST Arabidopsis thaliana protein match is: early-responsive to dehydration protein-related / ERD protein-related (TAIR:AT1G62320.1…	Bo5g017400
AT1G11960	GO:0006811	P	II	FUNCTIONS IN: molecular_function unknown; INVOLVED IN: biological_process unknown; LOCATED IN: plasma membrane; EXPRESSED IN: 22 plant structures; EXPRESSED DURING: 13 growth stages; CONTAINS InterPro DOMAIN/s: Protein of unknown function DUF221 (InterPro:IPR003864); BEST Arabidopsis thaliana protein match is: early-responsive to dehydration protein-related / ERD protein-related (TAIR:AT1G62320.1…	Bo5g017400
AT1G11980	GO:0005575	C	I	RUB3 (UBIQUITIN-RELATED PROTEIN 3)	Bo5g017380
AT1G11990	GO:0016757	F	I	unknown protein	Bo5g017370
AT1G12010	GO:0005737	C	I	1-aminocyclopropane-1-carboxylate oxidase putative / ACC oxidase putative	Bo5g017350
AT1G12010	GO:0046872	F	I	1-aminocyclopropane-1-carboxylate oxidase putative / ACC oxidase putative	Bo5g017350
AT1G12010	GO:0055114	P	I	1-aminocyclopropane-1-carboxylate oxidase putative / ACC oxidase putative	Bo5g017350
AT1G12010	GO:0006952	P	I	1-aminocyclopropane-1-carboxylate oxidase putative / ACC oxidase putative	Bo5g017350
AT1G12040	GO:0009505	C	I	LRX1 (LEUCINE-RICH REPEAT/EXTENSIN 1); histidine phosphotransfer kinase/ protein binding / structural constituent of cell wall	Bo5g017290
AT1G12040	GO:0005576	C	I	LRX1 (LEUCINE-RICH REPEAT/EXTENSIN 1); histidine phosphotransfer kinase/ protein binding / structural constituent of cell wall	Bo5g017290
AT1G12050	GO:0005829	C	II	fumarylacetoacetase putative	Bo5g017280
AT1G12050	GO:0046872	F	I	fumarylacetoacetase putative	Bo5g017280
AT1G12050	GO:0008219	P	I	fumarylacetoacetase putative	Bo5g017280
AT1G12064	GO:0005576	C	I	unknown protein	Bo5g017270
AT1G12064	GO:0016021	C	I	unknown protein	Bo5g017270
AT1G12070	GO:0005737	C	I	Rho GDP-dissociation inhibitor family protein	Bo5g017230
AT1G12090	GO:0006869	P	I	ELP (EXTENSIN-LIKE PROTEIN); lipid binding	Bo5g017210
AT1G12110	GO:0016021	C	I	NRT1.1; nitrate transmembrane transporter/ transporter	Bo5g017170
AT1G12110	GO:0005515	F	II	NRT1.1; nitrate transmembrane transporter/ transporter	Bo5g017170
AT1G12110	GO:0005215	F	I	NRT1.1; nitrate transmembrane transporter/ transporter	Bo5g017170
AT1G12110	GO:0015293	F	I	NRT1.1; nitrate transmembrane transporter/ transporter	Bo5g017170
AT1G12110	GO:0009734	P	II	NRT1.1; nitrate transmembrane transporter/ transporter	Bo5g017170
AT1G12110	GO:0042128	P	I	NRT1.1; nitrate transmembrane transporter/ transporter	Bo5g017170
AT1G12110	GO:0055085	P	I	NRT1.1; nitrate transmembrane transporter/ transporter	Bo5g017170
AT1G12120	GO:0005634	C	I	unknown protein	Bo5g017160
AT1G12230	GO:0008270	F	II	transaldolase putative	Bo5g017140
AT1G12240	GO:0000325	C	I	ATBETAFRUCT4; beta-fructofuranosidase/ hydrolase hydrolyzing O-glycosyl compounds	Bo5g017130
AT1G12240	GO:0031902	C	II	ATBETAFRUCT4; beta-fructofuranosidase/ hydrolase hydrolyzing O-glycosyl compounds	Bo5g017130
AT1G12240	GO:0000139	C	II	ATBETAFRUCT4; beta-fructofuranosidase/ hydrolase hydrolyzing O-glycosyl compounds	Bo5g017130
AT1G12240	GO:0009505	C	I	ATBETAFRUCT4; beta-fructofuranosidase/ hydrolase hydrolyzing O-glycosyl compounds	Bo5g017130
AT1G12240	GO:0016021	C	I	ATBETAFRUCT4; beta-fructofuranosidase/ hydrolase hydrolyzing O-glycosyl compounds	Bo5g017130
AT1G12240	GO:0004553	F	I	ATBETAFRUCT4; beta-fructofuranosidase/ hydrolase hydrolyzing O-glycosyl compounds	Bo5g017130
AT1G12240	GO:0009617	P	I	ATBETAFRUCT4; beta-fructofuranosidase/ hydrolase hydrolyzing O-glycosyl compounds	Bo5g017130
AT1G12240	GO:0080022	P	II	ATBETAFRUCT4; beta-fructofuranosidase/ hydrolase hydrolyzing O-glycosyl compounds	Bo5g017130
AT1G12240	GO:0009738	P	II	ATBETAFRUCT4; beta-fructofuranosidase/ hydrolase hydrolyzing O-glycosyl compounds	Bo5g017130
AT1G12260	GO:0005634	C	I	ANAC007 (ARABIDOPSIS NAC 007); transcription factor	Bo5g017120
AT1G12260	GO:0003700	F	II	ANAC007 (ARABIDOPSIS NAC 007); transcription factor	Bo5g017120
AT1G12260	GO:0005515	F	II	ANAC007 (ARABIDOPSIS NAC 007); transcription factor	Bo5g017120
AT1G12260	GO:0003677	F	II	ANAC007 (ARABIDOPSIS NAC 007); transcription factor	Bo5g017120
AT1G12260	GO:0006355	P	II	ANAC007 (ARABIDOPSIS NAC 007); transcription factor	Bo5g017120
AT1G12260	GO:0006351	P	II	ANAC007 (ARABIDOPSIS NAC 007); transcription factor	Bo5g017120
AT1G12310	GO:0005829	C	II	calmodulin putative	Bo5g016980
AT1G12310	GO:0005634	C	I	calmodulin putative	Bo5g016980
AT1G12310	GO:0005737	C	I	calmodulin putative	Bo5g016980
AT1G12380	GO:0005634	C	I	unknown protein	Bo5g016930
AT1G12420	GO:0005575	C	I	ACR8; amino acid binding	Bo5g016890
AT1G12420	GO:0009737	P	II	ACR8; amino acid binding	Bo5g016890
AT1G12430	GO:0005737	C	I	ARK3 (ARMADILLO REPEAT KINESIN 3); ATP binding / binding / microtubule motor	Bo5g016880
AT1G12430	GO:0005871	C	II	ARK3 (ARMADILLO REPEAT KINESIN 3); ATP binding / binding / microtubule motor	Bo5g016880
AT1G12430	GO:0005874	C	II	ARK3 (ARMADILLO REPEAT KINESIN 3); ATP binding / binding / microtubule motor	Bo5g016880
AT1G12430	GO:0008017	F	II	ARK3 (ARMADILLO REPEAT KINESIN 3); ATP binding / binding / microtubule motor	Bo5g016880
AT1G12430	GO:0003777	F	II	ARK3 (ARMADILLO REPEAT KINESIN 3); ATP binding / binding / microtubule motor	Bo5g016880
AT1G12430	GO:0005524	F	I	ARK3 (ARMADILLO REPEAT KINESIN 3); ATP binding / binding / microtubule motor	Bo5g016880
AT1G12430	GO:0016887	F	I	ARK3 (ARMADILLO REPEAT KINESIN 3); ATP binding / binding / microtubule motor	Bo5g016880
AT1G12430	GO:0048364	P	II	ARK3 (ARMADILLO REPEAT KINESIN 3); ATP binding / binding / microtubule motor	Bo5g016880
AT1G12430	GO:0007018	P	II	ARK3 (ARMADILLO REPEAT KINESIN 3); ATP binding / binding / microtubule motor	Bo5g016880
AT1G12450	GO:0016021	C	I	FUNCTIONS IN: molecular_function unknown; INVOLVED IN: biological_process unknown; LOCATED IN: cellular_component unknown; EXPRESSED IN: 24 plant structures; EXPRESSED DURING: 15 growth stages; CONTAINS InterPro DOMAIN/s: SNARE associated Golgi protein (InterPro:IPR015414); BEST Arabidopsis thaliana protein match is: unknown protein (TAIR:AT4G22850.1); Has 1233 Blast hits to 1230 proteins in 347 …	Bo5g016870
AT1G12460	GO:0016021	C	I	leucine-rich repeat transmembrane protein kinase putative	Bo5g016860
AT1G12460	GO:0005524	F	I	leucine-rich repeat transmembrane protein kinase putative	Bo5g016860
AT1G12460	GO:0007169	P	II	leucine-rich repeat transmembrane protein kinase putative	Bo5g016860
AT1G12480	GO:0016021	C	I	OZS1 (OZONE-SENSITIVE 1); transporter	Bo5g016840
AT1G12480	GO:0005515	F	II	OZS1 (OZONE-SENSITIVE 1); transporter	Bo5g016840
AT1G12480	GO:0019901	F	II	OZS1 (OZONE-SENSITIVE 1); transporter	Bo5g016840
AT1G12480	GO:0005215	F	I	OZS1 (OZONE-SENSITIVE 1); transporter	Bo5g016840
AT1G12480	GO:0009738	P	II	OZS1 (OZONE-SENSITIVE 1); transporter	Bo5g016840
AT1G12480	GO:0009737	P	II	OZS1 (OZONE-SENSITIVE 1); transporter	Bo5g016840
AT1G12480	GO:0010193	P	II	OZS1 (OZONE-SENSITIVE 1); transporter	Bo5g016840
AT1G12500	GO:0016021	C	I	phosphate translocator-related	Bo5g016830
AT1G12500	GO:0008643	P	II	phosphate translocator-related	Bo5g016830
AT1G12560	GO:0005576	C	I	ATEXPA7 (ARABIDOPSIS THALIANA EXPANSIN A7)	Bo5g016780
AT1G12560	GO:0016020	C	I	ATEXPA7 (ARABIDOPSIS THALIANA EXPANSIN A7)	Bo5g016780
AT1G12560	GO:0009828	P	II	ATEXPA7 (ARABIDOPSIS THALIANA EXPANSIN A7)	Bo5g016780
AT1G12570	GO:0005576	C	I	glucose-methanol-choline (GMC) oxidoreductase family protein	Bo5g016760
AT1G12570	GO:0050660	F	I	glucose-methanol-choline (GMC) oxidoreductase family protein	Bo5g016760
AT1G12570	GO:0016614	F	I	glucose-methanol-choline (GMC) oxidoreductase family protein	Bo5g016760
AT1G12570	GO:0055114	P	I	glucose-methanol-choline (GMC) oxidoreductase family protein	Bo5g016760
AT1G12610	GO:0005634	C	I	DDF1 (DWARF AND DELAYED FLOWERING 1); DNA binding / sequence-specific DNA binding / transcription factor	Bo5g016750
AT1G12610	GO:0044212	F	II	DDF1 (DWARF AND DELAYED FLOWERING 1); DNA binding / sequence-specific DNA binding / transcription factor	Bo5g016750
AT1G12610	GO:0003700	F	II	DDF1 (DWARF AND DELAYED FLOWERING 1); DNA binding / sequence-specific DNA binding / transcription factor	Bo5g016750
AT1G12610	GO:0003677	F	II	DDF1 (DWARF AND DELAYED FLOWERING 1); DNA binding / sequence-specific DNA binding / transcription factor	Bo5g016750
AT1G12610	GO:0043565	F	II	DDF1 (DWARF AND DELAYED FLOWERING 1); DNA binding / sequence-specific DNA binding / transcription factor	Bo5g016750
AT1G12610	GO:0019760	P	II	DDF1 (DWARF AND DELAYED FLOWERING 1); DNA binding / sequence-specific DNA binding / transcription factor	Bo5g016750
AT1G12610	GO:0009408	P	I	DDF1 (DWARF AND DELAYED FLOWERING 1); DNA binding / sequence-specific DNA binding / transcription factor	Bo5g016750
AT1G12610	GO:0006355	P	II	DDF1 (DWARF AND DELAYED FLOWERING 1); DNA binding / sequence-specific DNA binding / transcription factor	Bo5g016750
AT1G12610	GO:0006351	P	II	DDF1 (DWARF AND DELAYED FLOWERING 1); DNA binding / sequence-specific DNA binding / transcription factor	Bo5g016750
AT1G12640	GO:0016020	C	I	membrane bound O-acyl transferase (MBOAT) family protein	Bo5g016740
AT1G12640	GO:0005783	C	I	membrane bound O-acyl transferase (MBOAT) family protein	Bo5g016740
AT1G12640	GO:0005576	C	I	membrane bound O-acyl transferase (MBOAT) family protein	Bo5g016740
AT1G12640	GO:0008654	P	II	membrane bound O-acyl transferase (MBOAT) family protein	Bo5g016740
AT1G12680	GO:0005634	C	I	PEPKR2 (Phosphoenolpyruvate carboxylase-related kinase 2); ATP binding / kinase/ protein kinase/ protein serine/threonine kinase	Bo5g016710
AT1G12680	GO:0005737	C	I	PEPKR2 (Phosphoenolpyruvate carboxylase-related kinase 2); ATP binding / kinase/ protein kinase/ protein serine/threonine kinase	Bo5g016710
AT1G12680	GO:0009931	F	II	PEPKR2 (Phosphoenolpyruvate carboxylase-related kinase 2); ATP binding / kinase/ protein kinase/ protein serine/threonine kinase	Bo5g016710
AT1G12680	GO:0004683	F	II	PEPKR2 (Phosphoenolpyruvate carboxylase-related kinase 2); ATP binding / kinase/ protein kinase/ protein serine/threonine kinase	Bo5g016710
AT1G12680	GO:0005524	F	I	PEPKR2 (Phosphoenolpyruvate carboxylase-related kinase 2); ATP binding / kinase/ protein kinase/ protein serine/threonine kinase	Bo5g016710
AT1G12680	GO:0005516	F	II	PEPKR2 (Phosphoenolpyruvate carboxylase-related kinase 2); ATP binding / kinase/ protein kinase/ protein serine/threonine kinase	Bo5g016710
AT1G12680	GO:0046777	P	II	PEPKR2 (Phosphoenolpyruvate carboxylase-related kinase 2); ATP binding / kinase/ protein kinase/ protein serine/threonine kinase	Bo5g016710
AT1G12680	GO:0009738	P	II	PEPKR2 (Phosphoenolpyruvate carboxylase-related kinase 2); ATP binding / kinase/ protein kinase/ protein serine/threonine kinase	Bo5g016710
AT1G12680	GO:0018105	P	II	PEPKR2 (Phosphoenolpyruvate carboxylase-related kinase 2); ATP binding / kinase/ protein kinase/ protein serine/threonine kinase	Bo5g016710
AT1G12680	GO:0035556	P	II	PEPKR2 (Phosphoenolpyruvate carboxylase-related kinase 2); ATP binding / kinase/ protein kinase/ protein serine/threonine kinase	Bo5g016710
AT1G12710	GO:0005634	C	I	AtPP2-A12 (Phloem protein 2-A12); carbohydrate binding	Bo5g016700
AT1G12710	GO:0030246	F	I	AtPP2-A12 (Phloem protein 2-A12); carbohydrate binding	Bo5g016700
AT1G12750	GO:0016021	C	I	ATRBL6 (ARABIDOPSIS RHOMBOID-LIKE PROTEIN 6)	Bo5g016660
AT1G12750	GO:0004252	F	I	ATRBL6 (ARABIDOPSIS RHOMBOID-LIKE PROTEIN 6)	Bo5g016660
AT1G12750	GO:0006508	P	I	ATRBL6 (ARABIDOPSIS RHOMBOID-LIKE PROTEIN 6)	Bo5g016660
AT1G12800	GO:0005840	C	II	S1 RNA-binding domain-containing protein	Bo5g016630
AT1G12800	GO:0003723	F	I	S1 RNA-binding domain-containing protein	Bo5g016630
AT1G12800	GO:0003729	F	II	S1 RNA-binding domain-containing protein	Bo5g016630
AT1G12805	GO:0000166	F	I	nucleotide binding	Bo5g016600
AT1G12840	GO:0000325	C	I	DET3 (DE-ETIOLATED 3); proton-transporting ATPase rotational mechanism	Bo5g016590
AT1G12840	GO:0005794	C	II	DET3 (DE-ETIOLATED 3); proton-transporting ATPase rotational mechanism	Bo5g016590
AT1G12840	GO:0005515	F	II	DET3 (DE-ETIOLATED 3); proton-transporting ATPase rotational mechanism	Bo5g016590
AT1G12840	GO:0009809	P	I	DET3 (DE-ETIOLATED 3); proton-transporting ATPase rotational mechanism	Bo5g016590
AT1G12845	GO:0016021	C	I	unknown protein	Bo5g016580
AT1G12860	GO:0005634	C	I	SCRM2 (SCREAM 2); DNA binding / transcription factor	Bo5g016490
AT1G12860	GO:0003700	F	II	SCRM2 (SCREAM 2); DNA binding / transcription factor	Bo5g016490
AT1G12860	GO:0003677	F	II	SCRM2 (SCREAM 2); DNA binding / transcription factor	Bo5g016490
AT1G12860	GO:0006355	P	II	SCRM2 (SCREAM 2); DNA binding / transcription factor	Bo5g016490
AT1G12860	GO:0006351	P	II	SCRM2 (SCREAM 2); DNA binding / transcription factor	Bo5g016490
AT1G12880	GO:0005634	C	I	atnudt12 (Arabidopsis thaliana Nudix hydrolase homolog 12); hydrolase	Bo5g016470
AT1G12880	GO:0005737	C	I	atnudt12 (Arabidopsis thaliana Nudix hydrolase homolog 12); hydrolase	Bo5g016470
AT1G12880	GO:0016787	F	I	atnudt12 (Arabidopsis thaliana Nudix hydrolase homolog 12); hydrolase	Bo5g016470
AT1G12880	GO:0046872	F	I	atnudt12 (Arabidopsis thaliana Nudix hydrolase homolog 12); hydrolase	Bo5g016470
AT1G12900	GO:0048046	C	I	GAPA-2 (GLYCERALDEHYDE 3-PHOSPHATE DEHYDROGENASE A SUBUNIT 2); NAD or NADH binding / binding / catalytic/ glyceraldehyde-3-phosphate dehydrogenase (phosphorylating)/ glyceraldehyde-3-phosphate dehydrogenase	Bo5g016460
AT1G12900	GO:0016020	C	I	GAPA-2 (GLYCERALDEHYDE 3-PHOSPHATE DEHYDROGENASE A SUBUNIT 2); NAD or NADH binding / binding / catalytic/ glyceraldehyde-3-phosphate dehydrogenase (phosphorylating)/ glyceraldehyde-3-phosphate dehydrogenase	Bo5g016460
AT1G12900	GO:0016021	C	I	GAPA-2 (GLYCERALDEHYDE 3-PHOSPHATE DEHYDROGENASE A SUBUNIT 2); NAD or NADH binding / binding / catalytic/ glyceraldehyde-3-phosphate dehydrogenase (phosphorylating)/ glyceraldehyde-3-phosphate dehydrogenase	Bo5g016460
AT1G12900	GO:0005737	C	I	GAPA-2 (GLYCERALDEHYDE 3-PHOSPHATE DEHYDROGENASE A SUBUNIT 2); NAD or NADH binding / binding / catalytic/ glyceraldehyde-3-phosphate dehydrogenase (phosphorylating)/ glyceraldehyde-3-phosphate dehydrogenase	Bo5g016460
AT1G12900	GO:0051287	F	I	GAPA-2 (GLYCERALDEHYDE 3-PHOSPHATE DEHYDROGENASE A SUBUNIT 2); NAD or NADH binding / binding / catalytic/ glyceraldehyde-3-phosphate dehydrogenase (phosphorylating)/ glyceraldehyde-3-phosphate dehydrogenase	Bo5g016460
AT1G12900	GO:0006096	P	II	GAPA-2 (GLYCERALDEHYDE 3-PHOSPHATE DEHYDROGENASE A SUBUNIT 2); NAD or NADH binding / binding / catalytic/ glyceraldehyde-3-phosphate dehydrogenase (phosphorylating)/ glyceraldehyde-3-phosphate dehydrogenase	Bo5g016460
AT1G12900	GO:0055114	P	I	GAPA-2 (GLYCERALDEHYDE 3-PHOSPHATE DEHYDROGENASE A SUBUNIT 2); NAD or NADH binding / binding / catalytic/ glyceraldehyde-3-phosphate dehydrogenase (phosphorylating)/ glyceraldehyde-3-phosphate dehydrogenase	Bo5g016460
AT1G12920	GO:0005737	C	I	ERF1-2 (EUKARYOTIC RELEASE FACTOR 1-2); translation release factor	Bo5g016450
AT1G12920	GO:0005829	C	II	ERF1-2 (EUKARYOTIC RELEASE FACTOR 1-2); translation release factor	Bo5g016450
AT1G12920	GO:0040008	P	II	ERF1-2 (EUKARYOTIC RELEASE FACTOR 1-2); translation release factor	Bo5g016450
AT1G12980	GO:0005634	C	I	ESR1 (ENHANCER OF SHOOT REGENERATION 1); DNA binding / protein binding / transcription factor	Bo5g016400
AT1G12980	GO:0005829	C	II	ESR1 (ENHANCER OF SHOOT REGENERATION 1); DNA binding / protein binding / transcription factor	Bo5g016400
AT1G12980	GO:0003677	F	II	ESR1 (ENHANCER OF SHOOT REGENERATION 1); DNA binding / protein binding / transcription factor	Bo5g016400
AT1G12980	GO:0005515	F	II	ESR1 (ENHANCER OF SHOOT REGENERATION 1); DNA binding / protein binding / transcription factor	Bo5g016400
AT1G12980	GO:0003700	F	II	ESR1 (ENHANCER OF SHOOT REGENERATION 1); DNA binding / protein binding / transcription factor	Bo5g016400
AT1G12980	GO:0006355	P	II	ESR1 (ENHANCER OF SHOOT REGENERATION 1); DNA binding / protein binding / transcription factor	Bo5g016400
AT1G12980	GO:0009873	P	II	ESR1 (ENHANCER OF SHOOT REGENERATION 1); DNA binding / protein binding / transcription factor	Bo5g016400
AT1G12980	GO:0006351	P	II	ESR1 (ENHANCER OF SHOOT REGENERATION 1); DNA binding / protein binding / transcription factor	Bo5g016400
AT1G12980	GO:0009734	P	II	ESR1 (ENHANCER OF SHOOT REGENERATION 1); DNA binding / protein binding / transcription factor	Bo5g016400
AT1G12980	GO:0009735	P	II	ESR1 (ENHANCER OF SHOOT REGENERATION 1); DNA binding / protein binding / transcription factor	Bo5g016400
AT1G12980	GO:0009736	P	II	ESR1 (ENHANCER OF SHOOT REGENERATION 1); DNA binding / protein binding / transcription factor	Bo5g016400
AT1G13080	GO:0016021	C	I	CYP71B2 (CYTOCHROME P450 71B2); electron carrier/ heme binding / iron ion binding / monooxygenase/ oxygen binding	Bo5g015350
AT1G13080	GO:0016020	C	I	CYP71B2 (CYTOCHROME P450 71B2); electron carrier/ heme binding / iron ion binding / monooxygenase/ oxygen binding	Bo5g015350
AT1G13080	GO:0005576	C	I	CYP71B2 (CYTOCHROME P450 71B2); electron carrier/ heme binding / iron ion binding / monooxygenase/ oxygen binding	Bo5g015350
AT1G13080	GO:0020037	F	I	CYP71B2 (CYTOCHROME P450 71B2); electron carrier/ heme binding / iron ion binding / monooxygenase/ oxygen binding	Bo5g015350
AT1G13080	GO:0005506	F	I	CYP71B2 (CYTOCHROME P450 71B2); electron carrier/ heme binding / iron ion binding / monooxygenase/ oxygen binding	Bo5g015350
AT1G13080	GO:0019825	F	I	CYP71B2 (CYTOCHROME P450 71B2); electron carrier/ heme binding / iron ion binding / monooxygenase/ oxygen binding	Bo5g015350
AT1G13080	GO:0016709	F	I	CYP71B2 (CYTOCHROME P450 71B2); electron carrier/ heme binding / iron ion binding / monooxygenase/ oxygen binding	Bo5g015350
AT1G13080	GO:0010286	P	II	CYP71B2 (CYTOCHROME P450 71B2); electron carrier/ heme binding / iron ion binding / monooxygenase/ oxygen binding	Bo5g015350
AT1G13080	GO:0055114	P	I	CYP71B2 (CYTOCHROME P450 71B2); electron carrier/ heme binding / iron ion binding / monooxygenase/ oxygen binding	Bo5g015350
AT1G13080	GO:0044550	P	I	CYP71B2 (CYTOCHROME P450 71B2); electron carrier/ heme binding / iron ion binding / monooxygenase/ oxygen binding	Bo5g015350
AT1G13120	GO:0005634	C	I	emb1745 (embryo defective 1745)	Bo5g015330
AT1G13120	GO:0005737	C	I	emb1745 (embryo defective 1745)	Bo5g015330
AT1G13120	GO:0005515	F	II	emb1745 (embryo defective 1745)	Bo5g015330
AT1G13120	GO:0048316	P	II	emb1745 (embryo defective 1745)	Bo5g015330
AT1G13130	GO:0004553	F	I	glycosyl hydrolase family 5 protein / cellulase family protein	Bo5g015320
AT1G13130	GO:0005975	P	I	glycosyl hydrolase family 5 protein / cellulase family protein	Bo5g015320
AT1G13140	GO:0004497	F	I	CYP86C3; electron carrier/ heme binding / iron ion binding / monooxygenase/ oxygen binding	Bo5g015310
AT1G13140	GO:0020037	F	I	CYP86C3; electron carrier/ heme binding / iron ion binding / monooxygenase/ oxygen binding	Bo5g015310
AT1G13140	GO:0005506	F	I	CYP86C3; electron carrier/ heme binding / iron ion binding / monooxygenase/ oxygen binding	Bo5g015310
AT1G13140	GO:0019825	F	I	CYP86C3; electron carrier/ heme binding / iron ion binding / monooxygenase/ oxygen binding	Bo5g015310
AT1G13140	GO:0016705	F	I	CYP86C3; electron carrier/ heme binding / iron ion binding / monooxygenase/ oxygen binding	Bo5g015310
AT1G13140	GO:0055114	P	I	CYP86C3; electron carrier/ heme binding / iron ion binding / monooxygenase/ oxygen binding	Bo5g015310
AT1G13170	GO:0005634	C	I	ORP1D (OSBP(OXYSTEROL BINDING PROTEIN)-RELATED PROTEIN 1D); oxysterol binding	Bo5g015300
AT1G13170	GO:0006869	P	I	ORP1D (OSBP(OXYSTEROL BINDING PROTEIN)-RELATED PROTEIN 1D); oxysterol binding	Bo5g015300
AT1G13195	GO:0005634	C	I	zinc finger (C3HC4-type RING finger) family protein	Bo5g015280
AT1G13195	GO:0008270	F	II	zinc finger (C3HC4-type RING finger) family protein	Bo5g015280
AT1G13210	GO:0005802	C	II	ACA.l (autoinhibited Ca2+/ATPase II); ATPase coupled to transmembrane movement of ions phosphorylative mechanism / calmodulin binding	Bo5g015270
AT1G13210	GO:0016021	C	I	ACA.l (autoinhibited Ca2+/ATPase II); ATPase coupled to transmembrane movement of ions phosphorylative mechanism / calmodulin binding	Bo5g015270
AT1G13210	GO:0005524	F	I	ACA.l (autoinhibited Ca2+/ATPase II); ATPase coupled to transmembrane movement of ions phosphorylative mechanism / calmodulin binding	Bo5g015270
AT1G13210	GO:0005516	F	II	ACA.l (autoinhibited Ca2+/ATPase II); ATPase coupled to transmembrane movement of ions phosphorylative mechanism / calmodulin binding	Bo5g015270
AT1G13210	GO:0000287	F	I	ACA.l (autoinhibited Ca2+/ATPase II); ATPase coupled to transmembrane movement of ions phosphorylative mechanism / calmodulin binding	Bo5g015270
AT1G13250	GO:0005794	C	II	GATL3 (Galacturonosyltransferase-like 3); polygalacturonate 4-alpha-galacturonosyltransferase/ transferase transferring glycosyl groups / transferase transferring hexosyl groups	Bo5g015240
AT1G13250	GO:0000139	C	II	GATL3 (Galacturonosyltransferase-like 3); polygalacturonate 4-alpha-galacturonosyltransferase/ transferase transferring glycosyl groups / transferase transferring hexosyl groups	Bo5g015240
AT1G13250	GO:0016021	C	I	GATL3 (Galacturonosyltransferase-like 3); polygalacturonate 4-alpha-galacturonosyltransferase/ transferase transferring glycosyl groups / transferase transferring hexosyl groups	Bo5g015240
AT1G13250	GO:0016757	F	I	GATL3 (Galacturonosyltransferase-like 3); polygalacturonate 4-alpha-galacturonosyltransferase/ transferase transferring glycosyl groups / transferase transferring hexosyl groups	Bo5g015240
AT1G13260	GO:0005634	C	I	RAV1; DNA binding / transcription factor/ transcription repressor	Bo5g015210
AT1G13260	GO:0003700	F	II	RAV1; DNA binding / transcription factor/ transcription repressor	Bo5g015210
AT1G13260	GO:0003677	F	II	RAV1; DNA binding / transcription factor/ transcription repressor	Bo5g015210
AT1G13260	GO:0009873	P	II	RAV1; DNA binding / transcription factor/ transcription repressor	Bo5g015210
AT1G13260	GO:0045892	P	II	RAV1; DNA binding / transcription factor/ transcription repressor	Bo5g015210
AT1G13260	GO:0006355	P	II	RAV1; DNA binding / transcription factor/ transcription repressor	Bo5g015210
AT1G13260	GO:0048366	P	II	RAV1; DNA binding / transcription factor/ transcription repressor	Bo5g015210
AT1G13260	GO:0006351	P	II	RAV1; DNA binding / transcription factor/ transcription repressor	Bo5g015210
AT1G13290	GO:0005634	C	I	DOT5 (DEFECTIVELY ORGANIZED TRIBUTARIES 5); transcription factor	Bo5g015200
AT1G13290	GO:0003700	F	II	DOT5 (DEFECTIVELY ORGANIZED TRIBUTARIES 5); transcription factor	Bo5g015200
AT1G13290	GO:0046872	F	I	DOT5 (DEFECTIVELY ORGANIZED TRIBUTARIES 5); transcription factor	Bo5g015200
AT1G13290	GO:0006355	P	II	DOT5 (DEFECTIVELY ORGANIZED TRIBUTARIES 5); transcription factor	Bo5g015200
AT1G13290	GO:0006351	P	II	DOT5 (DEFECTIVELY ORGANIZED TRIBUTARIES 5); transcription factor	Bo5g015200
AT1G13290	GO:0048364	P	II	DOT5 (DEFECTIVELY ORGANIZED TRIBUTARIES 5); transcription factor	Bo5g015200
AT1G13300	GO:0005634	C	I	myb family transcription factor	Bo5g015170
AT1G13300	GO:0003700	F	II	myb family transcription factor	Bo5g015170
AT1G13300	GO:0003677	F	II	myb family transcription factor	Bo5g015170
AT1G13300	GO:0009788	P	II	myb family transcription factor	Bo5g015170
AT1G13300	GO:0006355	P	II	myb family transcription factor	Bo5g015170
AT1G13300	GO:0080022	P	II	myb family transcription factor	Bo5g015170
AT1G13300	GO:0006351	P	II	myb family transcription factor	Bo5g015170
AT1G13330	GO:0005634	C	I	Encodes the Arabidopsis Hop2 homologue. In other species Hop2 is proposed to be involved in inter-homolog bias in double strand break repair.	Bo5g015120
AT1G13360	GO:0005634	C	I	unknown protein	Bo5g015060
AT1G13380	GO:0016021	C	I	unknown protein	Bo5g015050
AT1G13380	GO:0005576	C	I	unknown protein	Bo5g015050
AT1G13390	GO:0005634	C	I	unknown protein	Bo5g015040
AT1G13450	GO:0005634	C	I	DNA binding protein GT-1	Bo5g017510
AT1G13450	GO:0005515	F	II	DNA binding protein GT-1	Bo5g017510
AT1G13450	GO:0003677	F	II	DNA binding protein GT-1	Bo5g017510
AT1G13450	GO:0003700	F	II	DNA binding protein GT-1	Bo5g017510
AT1G13450	GO:0043565	F	II	DNA binding protein GT-1	Bo5g017510
AT1G13450	GO:0042802	F	II	DNA binding protein GT-1	Bo5g017510
AT1G13450	GO:0000981	F	II	DNA binding protein GT-1	Bo5g017510
AT1G13450	GO:0006355	P	II	DNA binding protein GT-1	Bo5g017510
AT1G13450	GO:0006351	P	II	DNA binding protein GT-1	Bo5g017510
AT1G13460	GO:0005829	C	II	serine/threonine protein phosphatase 2A (PP2A) regulatory subunit B' putative	Bo5g017520
AT1G13460	GO:0005634	C	I	serine/threonine protein phosphatase 2A (PP2A) regulatory subunit B' putative	Bo5g017520
AT1G13460	GO:0005777	C	I	serine/threonine protein phosphatase 2A (PP2A) regulatory subunit B' putative	Bo5g017520
AT1G13460	GO:0005515	F	II	serine/threonine protein phosphatase 2A (PP2A) regulatory subunit B' putative	Bo5g017520
AT1G13460	GO:0009742	P	II	serine/threonine protein phosphatase 2A (PP2A) regulatory subunit B' putative	Bo5g017520
AT1G13460	GO:0007165	P	I	serine/threonine protein phosphatase 2A (PP2A) regulatory subunit B' putative	Bo5g017520
AT1G13560	GO:0016021	C	I	AAPT1 (AMINOALCOHOLPHOSPHOTRANSFERASE 1); phosphatidyltransferase/ phosphotransferase for other substituted phosphate groups	Bo5g017540
AT1G13560	GO:0005794	C	II	AAPT1 (AMINOALCOHOLPHOSPHOTRANSFERASE 1); phosphatidyltransferase/ phosphotransferase for other substituted phosphate groups	Bo5g017540
AT1G13560	GO:0046872	F	I	AAPT1 (AMINOALCOHOLPHOSPHOTRANSFERASE 1); phosphatidyltransferase/ phosphotransferase for other substituted phosphate groups	Bo5g017540
AT1G13560	GO:0008654	P	II	AAPT1 (AMINOALCOHOLPHOSPHOTRANSFERASE 1); phosphatidyltransferase/ phosphotransferase for other substituted phosphate groups	Bo5g017540
AT1G13570	GO:0005634	C	I	F-box family protein	Bo5g017550
AT1G13590	GO:0005576	C	I	ATPSK1 (PHYTOSULFOKINE 1 PRECURSOR); growth factor	Bo5g017560
AT1G13590	GO:0030154	P	II	ATPSK1 (PHYTOSULFOKINE 1 PRECURSOR); growth factor	Bo5g017560
AT1G13590	GO:0008283	P	II	ATPSK1 (PHYTOSULFOKINE 1 PRECURSOR); growth factor	Bo5g017560
[truncated: 82,355 more rows]

## Sheet: PRV_Main
GO	Class	avg_exp_response	sd_exp_response	PRV	Total Gene Count
GO:0000027	II	1.39315	0.677488	0.4863	187
GO:0000139	II	2.21338	1.08113	0.488452	1907
GO:0000149	II	2.14597	0.962196	0.448374	306
GO:0000156	II	1.78053	1.20932	0.679189	177
GO:0000160	II	1.89583	1.0439	0.550633	275
GO:0000162	I	2.45674	0.739733	0.301103	69
GO:0000166	I	2.0535	1.1145	0.542732	935			Class	Mean PRV	SD PRV	Total GO Terms
GO:0000287	I	2.53262	1.51417	0.597865	373			I	0.636	0.304	181
GO:0000325	I	2.40278	0.874849	0.364099	327			II	0.557	0.225	195
GO:0000398	II	1.76515	0.631392	0.357698	512
GO:0000502	II	1.87088	0.571795	0.305629	483
GO:0000981	II	2.01781	1.13707	0.563516	460
GO:0001085	II	1.93104	0.930329	0.481777	144
GO:0001135	II	1.97909	1.1245	0.568192	440
GO:0001228	II	2.01154	0.935955	0.465293	208
GO:0001944	I	1.71572	1.01888	0.593852	105
GO:0002229	I	1.49588	0.554811	0.370893	51
GO:0002237	I	1.85421	0.826714	0.445857	48
GO:0003677	II	2.08894	1.28199	0.613701	7537
GO:0003690	I	1.57335	0.728295	0.462894	233
GO:0003697	I	1.55298	0.78245	0.503837	209
GO:0003700	II	2.1826	1.38837	0.636109	6593
GO:0003713	I	1.77229	0.782685	0.441624	190
GO:0003714	II	1.77448	0.616736	0.347559	118
GO:0003723	I	1.84554	1.17984	0.639291	3858
GO:0003729	II	1.87766	1.21248	0.645739	3037
GO:0003746	I	1.86004	1.0993	0.591006	263
GO:0003756	II	1.94644	0.84964	0.43651	208
GO:0003777	II	1.72647	0.656331	0.380157	230
GO:0003824	I	2.20033	1.13816	0.517268	1475
GO:0003887	I	1.47599	0.514105	0.348312	66
GO:0003899	I	1.94165	0.98912	0.509422	266
GO:0003993	I	2.33134	1.55731	0.667988	254
GO:0004175	II	1.78925	0.838156	0.468439	143
GO:0004185	I	2.57221	1.77182	0.688833	103
GO:0004222	II	2.2	1.10513	0.502331	353
GO:0004252	I	2.36749	1.07342	0.453401	310
GO:0004298	II	2.00712	0.649099	0.323399	213
GO:0004364	I	3.19592	3.64129	1.13935	178
GO:0004386	I	1.9943	1.23402	0.618775	438
GO:0004402	II	2.03095	1.38128	0.680117	161
GO:0004497	I	2.39745	1.17473	0.489991	204
GO:0004518	II	1.86453	0.799037	0.428546	183
GO:0004519	I	2.04379	1.0553	0.516345	517
GO:0004553	I	2.20851	1.37129	0.620912	595
GO:0004601	I	2.43339	1.89357	0.77816	365
GO:0004675	II	2.23137	1.13079	0.506771	335
GO:0004683	II	2.53652	1.58461	0.624718	189
GO:0004707	II	2.62761	2.28098	0.868082	105
GO:0004712	II	2.24434	1.45522	0.648397	262
GO:0004721	II	1.89514	0.890448	0.469859	416
GO:0004722	II	2.08955	1.068	0.511117	980
GO:0004812	I	2.11659	1.81733	0.85861	267
GO:0004843	II	2.65202	1.88754	0.711736	220
GO:0004871	I	2.15666	1.47316	0.683077	668
GO:0005096	II	2.27033	1.22529	0.539696	268
GO:0005198	I	2.23385	1.23488	0.552802	364
GO:0005215	I	2.11672	1.05906	0.500332	907
GO:0005506	I	2.76124	2.39443	0.867158	593
GO:0005507	I	2.47249	1.97239	0.797735	1377
GO:0005515	II	2.17419	1.47368	0.677804	16327
GO:0005516	II	2.16714	1.42199	0.656157	1179
GO:0005524	I	2.22081	1.55635	0.700803	8924
GO:0005575	I	2.15785	1.33981	0.620901	1381
GO:0005576	I	2.40552	3.28168	1.36423	5744
GO:0005623	II	2.2938	1.46217	0.637446	522
GO:0005634	I	2.15804	2.0156	0.933999	38199
GO:0005667	II	1.88921	0.861916	0.45623	177
GO:0005732	II	1.40995	0.600938	0.426213	115
GO:0005737	I	2.17548	2.44838	1.12544	18881
GO:0005741	II	2.27722	0.865064	0.379877	237
GO:0005747	II	2.2526	0.786404	0.349109	542
GO:0005758	II	2.21967	0.78109	0.351894	158
GO:0005759	II	2.33755	1.20148	0.513992	702
GO:0005768	II	2.39265	1.36235	0.569392	1708
GO:0005777	I	2.29694	1.54494	0.672606	1481
GO:0005783	I	2.18557	1.40091	0.640981	3704
GO:0005788	I	2.07737	0.711021	0.342269	171
GO:0005794	II	2.25472	1.19639	0.530614	5415
GO:0005802	II	2.42425	1.31606	0.542873	1624
GO:0005819	II	1.87035	0.890674	0.476209	257
GO:0005829	II	2.1372	1.54539	0.723094	12131
GO:0005834	I	2.05556	0.842277	0.409755	287
GO:0005839	II	2.03139	0.630793	0.310524	209
GO:0005840	II	1.61874	0.961128	0.593751	1962
GO:0005856	II	2.09906	1.09533	0.521821	278
GO:0005871	II	1.76225	0.612205	0.347399	112
GO:0005874	II	1.93545	1.08686	0.561555	649
GO:0005975	I	2.20401	1.12448	0.510198	1125
GO:0006004	II	1.76141	0.72252	0.410195	202
GO:0006012	II	2.00492	0.572966	0.28578	69
GO:0006096	II	2.47346	1.04901	0.424104	578
GO:0006260	I	1.72408	0.698156	0.404943	201
GO:0006284	II	2.65112	1.88075	0.709416	69
GO:0006310	I	2.1337	1.12194	0.525818	85
GO:0006325	II	1.80888	0.801718	0.443212	297
GO:0006342	II	1.616	0.661947	0.409621	220
GO:0006351	II	2.12237	1.33159	0.627406	7084
GO:0006355	II	2.1266	1.29645	0.609636	7921
GO:0006357	II	1.98272	1.076	0.542686	695
GO:0006396	I	2.12531	1.21015	0.5694	411
GO:0006397	I	1.95755	1.56376	0.798832	1227
GO:0006413	I	1.96314	0.973321	0.495797	737
GO:0006414	I	1.7624	1.05267	0.597292	341
GO:0006417	I	1.9646	0.8406	0.427873	401
GO:0006418	I	2.09521	2.01372	0.961104	196
GO:0006464	I	1.99902	0.948079	0.474272	111
GO:0006470	II	2.07102	0.874041	0.422033	743
GO:0006486	I	2.08378	1.08155	0.519034	476
GO:0006499	II	2.31614	0.857257	0.370122	145
GO:0006508	I	2.34653	1.4388	0.613158	1602
GO:0006606	I	2.2481	0.812459	0.361398	135
GO:0006629	I	2.25537	1.51835	0.673216	583
GO:0006631	I	2.10284	1.1177	0.531516	301
GO:0006633	II	1.99995	0.945944	0.472985	729
GO:0006749	I	3.28397	3.67333	1.11856	173
GO:0006811	II	2.646	1.21702	0.459948	156
GO:0006814	II	2.50297	1.22122	0.487909	178
GO:0006855	I	2.40765	1.20149	0.499032	128
GO:0006869	I	2.93252	9.49606	3.2382	456
GO:0006886	II	2.20323	1.05646	0.479504	855
GO:0006887	I	2.07565	0.925801	0.446029	153
GO:0006888	I	2.26761	1.28244	0.565548	311
GO:0006891	II	2.2986	1.07309	0.466846	250
GO:0006897	II	2.23937	0.909253	0.406031	261
GO:0006906	II	2.22349	1.01115	0.454756	245
GO:0006914	II	2.47746	1.54101	0.62201	168
GO:0006950	II	2.22345	1.49824	0.673837	233
GO:0006952	I	2.28151	1.90042	0.832966	1483
GO:0006970	II	2.21236	1.39743	0.631646	792
GO:0006974	I	2.18096	1.09813	0.503506	264
GO:0006979	I	2.41651	1.63126	0.675051	1313
GO:0007005	II	2.09894	1.03264	0.491981	132
GO:0007018	II	1.73505	0.588502	0.339185	131
GO:0007030	II	1.96554	0.592315	0.30135	126
GO:0007034	II	2.57124	1.10533	0.429884	144
GO:0007059	I	1.96975	0.56939	0.289067	84
GO:0007165	I	2.40287	1.84788	0.769029	962
GO:0007166	II	2.25989	1.1279	0.499094	378
GO:0007169	II	2.103	1.49105	0.709011	487
GO:0007568	I	2.62512	1.98806	0.757322	282
GO:0007623	II	1.97712	1.14264	0.577933	631
GO:0008017	II	1.98921	1.14297	0.574585	571
GO:0008026	I	2.07529	1.42961	0.688874	427
GO:0008094	I	1.99078	0.787525	0.395586	82
GO:0008152	I	2.43612	2.41594	0.991715	425
GO:0008168	I	1.93855	0.924078	0.476685	563
GO:0008194	I	3.34391	3.63871	1.08816	162
GO:0008219	I	2.54563	1.25011	0.491079	223
GO:0008234	I	2.27836	2.1575	0.946955	241
GO:0008236	I	2.34467	1.27173	0.542391	169
GO:0008270	II	2.2795	1.38908	0.60938	4156
GO:0008283	II	1.87236	1.03824	0.554508	326
GO:0008360	I	2.0155	0.716669	0.355579	122
GO:0008375	II	2.17183	1.3147	0.605342	126
GO:0008408	I	1.79593	0.553958	0.308452	66
GO:0008422	I	2.54154	1.60412	0.631161	78
GO:0008483	I	2.12004	1.22281	0.576785	190
GO:0008565	I	2.14806	0.88021	0.40977	488
GO:0008643	II	2.18803	1.02837	0.469996	242
GO:0008654	II	2.27462	1.11172	0.488749	225
GO:0008757	I	2.45164	0.899887	0.367056	97
GO:0009055	I	2.50767	1.57128	0.626588	624
GO:0009058	I	2.7295	3.17376	1.16276	378
GO:0009269	I	3.00044	3.33288	1.1108	177
GO:0009294	II	1.72028	0.404225	0.234977	75
GO:0009306	II	2.15061	1.2204	0.567465	234
GO:0009407	I	3.71053	4.18284	1.12729	126
GO:0009408	I	2.5067	2.42336	0.966753	981
GO:0009411	I	2.20252	1.65698	0.752311	151
GO:0009416	II	2.24903	1.69808	0.755028	1205
GO:0009451	I	1.94778	0.931099	0.47803	431
GO:0009504	II	1.86118	0.708974	0.380927	182
GO:0009505	I	2.16249	1.46143	0.67581	1392
GO:0009522	I	2.13368	0.657795	0.308292	300
GO:0009524	II	1.83925	0.861639	0.468473	384
GO:0009532	II	1.886	0.729313	0.386699	224
GO:0009555	II	2.49242	2.80453	1.12522	865
GO:0009615	I	2.02729	1.18735	0.585681	221
GO:0009617	I	2.30059	1.25096	0.543754	426
GO:0009620	I	2.32845	1.09118	0.468629	358
GO:0009624	I	2.06572	1.02328	0.495361	335
GO:0009626	I	2.58775	1.51712	0.586271	233
GO:0009627	I	2.43246	2.80773	1.15428	217
GO:0009630	II	1.85825	1.03006	0.554317	225
GO:0009631	I	2.50565	1.7003	0.678585	294
GO:0009637	I	2.34182	1.05558	0.450754	367
GO:0009639	II	2.13489	1.01719	0.476463	60
GO:0009644	I	2.33771	1.15665	0.49478	379
GO:0009654	II	2.13827	0.793346	0.371022	183
GO:0009695	II	2.37487	0.803979	0.338536	112
GO:0009707	I	2.13733	1.06608	0.498789	190
GO:0009723	II	2.12785	1.39143	0.653911	576
GO:0009733	II	2.10978	1.41575	0.671043	1456
GO:0009734	II	2.12335	1.26433	0.595443	659
GO:0009735	II	2.16586	1.38459	0.639281	1778
GO:0009736	II	1.84303	1.01515	0.550808	306
GO:0009737	II	2.27186	1.58893	0.699397	2278
GO:0009738	II	2.22743	1.30388	0.585372	1237
GO:0009739	II	1.84379	1.24642	0.67601	491
GO:0009740	II	1.89312	1.24779	0.659117	281
GO:0009742	II	2.08546	1.05597	0.506349	541
GO:0009753	II	2.37105	2.48658	1.04873	795
GO:0009768	I	2.30776	0.591385	0.256259	236
GO:0009788	II	1.9833	1.01946	0.514024	354
GO:0009789	II	2.03646	0.659157	0.323678	205
GO:0009791	I	1.76585	0.669236	0.378988	195
GO:0009809	I	2.31318	1.16905	0.505384	346
GO:0009814	II	2.50795	1.37579	0.54857	68
GO:0009816	I	2.36442	0.997931	0.422062	127
GO:0009817	I	2.00756	0.817919	0.40742	224
GO:0009828	II	1.6832	1.02191	0.607122	150
GO:0009834	II	1.85944	0.955858	0.514058	207
GO:0009846	I	2.02626	0.680849	0.336012	222
GO:0009853	II	2.32435	0.873288	0.375712	463
GO:0009860	II	2.22193	1.57999	0.711091	496
GO:0009867	II	2.1226	0.937166	0.441519	227
GO:0009873	II	2.30279	1.38024	0.599379	693
GO:0009908	II	1.81698	0.864272	0.475665	888
GO:0009911	II	2.19644	0.902506	0.410894	154
GO:0009931	II	2.53652	1.58461	0.624718	189
GO:0009958	II	1.55041	0.610967	0.394068	147
GO:0009965	II	2.07693	1.20026	0.577903	416
GO:0010017	II	2.2134	1.31622	0.594659	95
GO:0010029	II	2.16865	1.13465	0.523203	238
GO:0010051	II	3.00418	2.72598	0.907395	111
GO:0010091	II	3.0264	3.90934	1.29175	164
GO:0010119	II	1.91008	1.08125	0.566074	405
GO:0010181	I	2.2324	1.4801	0.663011	189
GO:0010193	II	3.18255	4.19497	1.31812	207
GO:0010197	I	2.73231	1.90995	0.699025	150
GO:0010228	II	1.77118	0.950948	0.5369	594
GO:0010252	II	1.88221	0.985291	0.523475	90
GO:0010286	II	2.90114	1.70292	0.586985	242
GO:0010287	I	2.47858	1.95508	0.788791	737
GO:0010411	I	2.65844	1.95439	0.735164	160
GO:0010468	II	2.29525	2.26237	0.985677	542
GO:0010501	I	2.17332	1.53831	0.707814	231
GO:0010583	II	2.05851	1.19469	0.580367	163
GO:0015031	II	2.09874	1.0133	0.482812	1744
GO:0015171	I	3.10553	3.00232	0.966764	158
GO:0015293	I	2.15836	1.17634	0.545018	217
GO:0015297	I	2.37412	1.27201	0.535783	424
GO:0015450	II	1.80107	0.784544	0.435598	369
GO:0015979	II	2.20266	0.808577	0.367091	986
GO:0015995	II	1.98306	0.739668	0.372994	359
GO:0016020	I	2.28556	1.39857	0.611914	8070
GO:0016021	I	2.22932	1.34365	0.602719	17410
GO:0016032	II	1.94456	1.04638	0.538105	363
GO:0016042	I	1.97659	1.40616	0.711407	373
GO:0016117	I	2.05901	1.14087	0.554087	145
GO:0016125	I	2.574	1.41632	0.550241	74
GO:0016126	I	1.86892	0.635033	0.339786	86
GO:0016168	I	2.24898	0.727721	0.323578	311
GO:0016192	II	2.21581	1.04219	0.470344	778
GO:0016226	I	2.48988	1.11485	0.44775	135
GO:0016298	I	1.86962	0.620712	0.331999	56
GO:0016311	II	2.37445	1.10212	0.464156	154
GO:0016413	II	2.18214	1.03937	0.476306	170
GO:0016491	I	2.12153	1.13205	0.533599	1122
GO:0016579	II	2.60758	1.85764	0.712401	231
GO:0016592	I	1.98335	1.05997	0.534434	135
GO:0016614	I	1.78123	0.717568	0.40285	95
GO:0016705	I	2.81481	3.15625	1.1213	196
GO:0016706	I	2.50987	3.06265	1.22024	103
GO:0016709	I	2.97499	2.10564	0.707781	149
GO:0016740	I	2.21081	1.65904	0.750421	904
GO:0016747	I	2.13936	1.02868	0.480834	158
GO:0016757	I	2.30021	1.58266	0.688051	1613
GO:0016779	II	2.83878	4.13115	1.45526	202
GO:0016787	I	2.1202	1.41799	0.668801	1825
GO:0016788	I	1.98248	0.937214	0.472748	339
GO:0016791	II	2.69821	1.58118	0.586011	195
GO:0016798	I	2.82128	2.08271	0.738214	131
GO:0016829	I	2.34774	1.09514	0.466465	360
GO:0016874	I	2.20997	1.30938	0.592488	385
GO:0016887	I	2.13251	1.21008	0.567442	823
GO:0018024	II	2.33009	1.00478	0.431218	94
GO:0018105	II	2.40939	1.45467	0.60375	346
GO:0018298	I	2.13231	0.705316	0.330776	357
GO:0019344	II	4.27672	4.86766	1.13818	191
GO:0019760	II	2.0533	1.50145	0.731235	239
GO:0019825	I	3.28781	2.93526	0.892773	247
GO:0019898	II	2.10501	0.753631	0.358018	230
GO:0019901	II	1.67396	0.772279	0.461348	140
GO:0020037	I	2.84584	2.62086	0.920942	815
GO:0022625	II	1.5593	0.90923	0.583103	1072
GO:0022857	I	2.24904	1.04971	0.466736	565
GO:0030001	I	2.94354	2.62367	0.891331	260
GO:0030076	I	2.32119	0.617244	0.265917	209
GO:0030136	II	1.86332	0.841275	0.451492	199
GO:0030145	I	2.01683	1.32293	0.655948	182
GO:0030154	II	1.99406	1.23667	0.620177	1145
GO:0030176	I	2.2362	1.45707	0.651582	135
GO:0030246	I	2.26037	1.72193	0.761793	420
GO:0030247	I	2.14566	0.991196	0.461954	108
GO:0030276	II	2.19303	1.00892	0.460056	221
GO:0030433	I	2.01567	0.703883	0.349205	212
GO:0031047	I	1.83004	0.560315	0.306176	161
GO:0031201	II	2.11585	0.92909	0.439109	335
GO:0031348	I	2.29229	1.08751	0.474422	120
GO:0031409	I	2.30247	0.596282	0.258976	230
GO:0031625	II	2.27108	1.65929	0.730616	423
GO:0031902	II	2.17667	1.11337	0.5115	402
GO:0032259	I	2.0118	1.07246	0.533083	667
GO:0032580	II	2.89734	1.65015	0.569541	162
GO:0034976	II	1.99751	0.880153	0.440625	144
GO:0035091	II	2.24579	0.88913	0.39591	276
GO:0035556	II	2.37835	1.55454	0.653622	670
GO:0036459	II	2.22101	0.908953	0.409252	145
GO:0040008	II	2.12536	1.32712	0.624419	445
GO:0042023	II	2.26859	2.09764	0.924649	153
GO:0042128	I	2.49762	1.77371	0.710158	216
GO:0042147	II	2.20457	0.984987	0.446794	169
GO:0042254	II	1.67049	1.12231	0.671844	1022
GO:0042335	I	1.72084	0.88428	0.513866	236
GO:0042393	II	1.70248	0.978534	0.574768	228
GO:0042538	II	2.38357	1.24427	0.52202	371
GO:0042542	II	3.65857	3.35775	0.917777	270
GO:0042626	I	2.3188	1.09628	0.47278	318
GO:0042651	I	2.02417	0.864997	0.427335	155
GO:0042742	I	2.36232	2.24049	0.948427	1656
GO:0042744	I	2.82167	2.94242	1.04279	347
GO:0042752	II	2.02041	0.849923	0.420669	169
GO:0042802	II	2.01474	0.964271	0.478607	923
GO:0043130	II	2.19229	1.02257	0.46644	144
GO:0043161	II	2.3855	1.51686	0.635865	559
GO:0043231	I	2.34747	1.24704	0.531227	466
GO:0043531	I	3.17879	3.0449	0.957881	118
GO:0043565	II	2.11858	1.33247	0.628942	2335
GO:0043621	II	2.00643	1.21825	0.607174	363
GO:0043622	II	1.96871	0.741754	0.376772	154
GO:0044212	II	2.0971	1.30991	0.62463	1198
GO:0044550	I	2.09009	0.957548	0.458138	74
GO:0045271	II	2.3648	0.751716	0.317877	248
GO:0045454	II	3.21567	8.02469	2.4955	960
GO:0045490	II	2.4856	1.24971	0.50278	288
GO:0045735	I	2.24402	2.14322	0.955082	203
GO:0045892	II	2.19827	1.42758	0.649412	645
GO:0045893	II	2.26962	1.38378	0.609696	1069
GO:0045944	I	2.19699	1.96928	0.896354	229
GO:0046777	II	2.29403	1.4087	0.614073	663
GO:0046872	I	2.18081	1.4462	0.663146	8218
GO:0048046	I	2.52464	2.1447	0.84951	2530
GO:0048316	II	2.18543	1.09859	0.50269	301
GO:0048364	II	2.04715	1.10266	0.538632	841
GO:0048366	II	2.09434	1.04641	0.499637	689
GO:0048573	II	1.93082	1.08285	0.560823	229
GO:0048868	II	2.03649	0.942074	0.462598	107
GO:0050660	I	2.11291	0.912322	0.431785	402
GO:0050832	I	2.28985	1.81555	0.792866	958
GO:0050897	I	3.06369	2.83306	0.924721	275
GO:0051017	II	2.30929	0.953413	0.412859	127
GO:0051028	II	1.98899	0.485013	0.243849	203
GO:0051287	I	2.14702	1.13807	0.530068	359
GO:0051301	I	1.91458	0.966589	0.504858	880
GO:0051321	I	2.27777	0.99539	0.437002	171
GO:0051537	I	2.54738	1.72629	0.677674	358
GO:0051607	I	2.36366	2.07962	0.87983	241
GO:0051707	I	2.15165	1.12428	0.52252	145
GO:0052689	I	2.02155	1.24492	0.615828	325
GO:0055085	I	2.32114	1.54236	0.664487	1186
GO:0055114	I	2.53142	4.10551	1.62182	4713
GO:0061025	II	2.19827	1.07792	0.49035	203
GO:0061077	I	1.54038	0.714962	0.464146	146
GO:0071215	II	1.97132	0.926139	0.469807	183
GO:0071281	I	2.62723	1.42024	0.540584	173
GO:0071472	II	2.43252	1.05007	0.431681	180
GO:0080022	II	2.15512	1.32536	0.614984	237
GO:0080043	I	2.70957	1.66864	0.61583	94
GO:0080044	I	2.70957	1.66864	0.61583	94
GO:0080147	II	2.41987	1.53501	0.634337	139
GO:0080156	I	1.76135	0.616543	0.350039	74
GO:0080167	II	2.09502	1.34879	0.643807	679
GO:0090351	II	2.07418	0.95465	0.460254	112
GO:2000022	II	1.86302	0.680091	0.365048	166

## Sheet: PRV_HEB
GO	Class	Subgenome Bias	avg_exp_response	sd_exp_response	PRV	Total Gene Count
GO:0000027	II	BnC Biased	1.49866	0.744533	0.496798	119
GO:0000027	II	Unbiased	1.2085	0.49351	0.408367	68
GO:0000139	II	BnA Biased	2.00809	1.13402	0.564728	305
GO:0000139	II	BnC Biased	2.11545	0.698303	0.330097	360
GO:0000139	II	Unbiased	2.29218	1.1488	0.501181	1242
GO:0000149	II	BnA Biased	3.12141	0.885561	0.283706	10
GO:0000149	II	BnC Biased	2.11452	0.693581	0.328009	126			Class	Subgenome Bias	Mean PRV	SD PRV	Total GO Terms
GO:0000149	II	Unbiased	2.1119	1.10231	0.52195	170			I	BnA Biased	0.549	0.178	113
GO:0000156	II	BnA Biased	1.89202	1.31489	0.694964	19			II	BnA Biased	0.579	0.179	123
GO:0000156	II	BnC Biased	1.36226	0.962625	0.706639	51			I	BnC Biased	0.605	0.407	156
GO:0000156	II	Unbiased	1.96009	1.25641	0.640996	107			II	BnC Biased	0.488	0.259	174
GO:0000160	II	BnA Biased	2.844	1.12305	0.394886	10			I	Unbiased	0.558	0.203	179
GO:0000160	II	BnC Biased	1.42662	0.835191	0.585432	74			II	Unbiased	0.509	0.162	195
GO:0000160	II	Unbiased	2.02797	1.04554	0.51556	191
GO:0000162	I	BnC Biased	2.28612	0.716098	0.313237	46
GO:0000162	I	Unbiased	2.79798	0.678124	0.242362	23
GO:0000166	I	BnA Biased	3.76552	2.42234	0.643295	46
GO:0000166	I	BnC Biased	1.86661	0.842219	0.451201	231
GO:0000166	I	Unbiased	1.99942	0.946128	0.4732	658
GO:0000287	I	BnC Biased	2.49293	0.992924	0.398296	178
GO:0000287	I	Unbiased	2.56886	1.86924	0.727654	195
GO:0000325	I	BnC Biased	2.33992	0.957619	0.409252	81
GO:0000325	I	Unbiased	2.42347	0.84689	0.349453	246
GO:0000398	II	BnA Biased	1.88165	0.649907	0.345392	43
GO:0000398	II	BnC Biased	1.65152	0.533546	0.323064	160
GO:0000398	II	Unbiased	1.80778	0.668152	0.369597	309
GO:0000502	II	BnC Biased	1.77301	0.487717	0.275078	156
GO:0000502	II	Unbiased	1.91757	0.602941	0.31443	327
GO:0000981	II	BnA Biased	1.37969	0.689381	0.499662	120
GO:0000981	II	BnC Biased	1.89825	0.937154	0.493694	123
GO:0000981	II	Unbiased	2.43845	1.25597	0.51507	217
GO:0001085	II	BnA Biased	2.20442	1.46431	0.66426	39
GO:0001085	II	BnC Biased	2.0663	0.671739	0.325093	50
GO:0001085	II	Unbiased	1.61422	0.44779	0.277403	55
GO:0001135	II	BnA Biased	1.37969	0.689381	0.499662	120
GO:0001135	II	BnC Biased	1.89825	0.937154	0.493694	123
GO:0001135	II	Unbiased	2.39467	1.26466	0.528114	197
GO:0001228	II	BnA Biased	2.3378	1.38857	0.593965	50
GO:0001228	II	BnC Biased	1.95096	0.633814	0.324874	66
GO:0001228	II	Unbiased	1.87769	0.76698	0.40847	92
GO:0001944	I	BnA Biased	1.66092	1.20573	0.725939	63
GO:0001944	I	BnC Biased	2.10267	0.525645	0.24999	16
GO:0001944	I	Unbiased	1.61037	0.657642	0.408379	26
GO:0002229	I	BnA Biased	0.736969	0.321211	0.435854	8
GO:0002229	I	BnC Biased	1.26834	0.35719	0.281621	12
GO:0002229	I	Unbiased	1.77981	0.429618	0.241385	31
GO:0002237	I	BnA Biased	1.10473	0.26545	0.240285	9
GO:0002237	I	BnC Biased	2.02717	0.816548	0.402802	39
GO:0003677	II	BnA Biased	1.98496	1.62623	0.819277	1163
GO:0003677	II	BnC Biased	1.94834	1.00021	0.513367	1899
GO:0003677	II	Unbiased	2.17563	1.27996	0.588316	4475
GO:0003690	I	BnA Biased	1.18101	0.527327	0.446507	35
GO:0003690	I	BnC Biased	1.71615	0.691639	0.403017	54
GO:0003690	I	Unbiased	1.61516	0.754972	0.467427	144
GO:0003697	I	BnA Biased	1.92903	1.1244	0.582884	37
GO:0003697	I	BnC Biased	1.3937	0.633598	0.454617	71
GO:0003697	I	Unbiased	1.52719	0.682844	0.447124	101
GO:0003700	II	BnA Biased	1.98477	1.64279	0.827696	1377
GO:0003700	II	BnC Biased	2.10857	1.06729	0.506165	1456
GO:0003700	II	Unbiased	2.28372	1.38738	0.607509	3760
GO:0003713	I	BnA Biased	1.31371	0.472105	0.359367	15
GO:0003713	I	BnC Biased	1.81797	0.965213	0.530928	65
GO:0003713	I	Unbiased	1.80783	0.674616	0.373164	110
GO:0003714	II	BnA Biased	1.75693	0.566666	0.322532	30
GO:0003714	II	BnC Biased	1.69451	0.585968	0.345804	27
GO:0003714	II	Unbiased	1.8185	0.65781	0.361731	61
GO:0003723	I	BnA Biased	1.77055	1.09935	0.620906	396
GO:0003723	I	BnC Biased	1.8084	0.714646	0.395181	1009
GO:0003723	I	Unbiased	1.87292	1.3352	0.712899	2453
GO:0003729	II	BnA Biased	1.58711	0.961619	0.605893	168
GO:0003729	II	BnC Biased	1.9032	1.60472	0.843171	1082
GO:0003729	II	Unbiased	1.8895	0.919472	0.486621	1787
GO:0003746	I	BnA Biased	1.87426	1.49518	0.797746	56
GO:0003746	I	BnC Biased	1.86741	1.03795	0.555825	50
GO:0003746	I	Unbiased	1.85262	0.950188	0.512888	157
GO:0003756	II	BnA Biased	2.1423	0.140942	0.0657899	14
GO:0003756	II	BnC Biased	2.55948	0.734338	0.286909	28
GO:0003756	II	Unbiased	1.82652	0.856934	0.469163	166
GO:0003777	II	BnA Biased	1.46148	0.771035	0.52757	53
GO:0003777	II	BnC Biased	2.10136	0.328775	0.156459	3
GO:0003777	II	Unbiased	1.80072	0.600645	0.333558	174
GO:0003824	I	BnA Biased	1.41744	0.821402	0.579498	90
GO:0003824	I	BnC Biased	2.32225	1.18905	0.512023	475
GO:0003824	I	Unbiased	2.21412	1.10844	0.500624	910
GO:0003887	I	BnA Biased	1.61462	0.260763	0.161501	15
GO:0003887	I	BnC Biased	1.68466	0.450302	0.267295	6
GO:0003887	I	Unbiased	1.40195	0.57243	0.408308	45
GO:0003899	I	BnA Biased	1.44675	0.786555	0.543672	39
GO:0003899	I	BnC Biased	1.48274	0.583695	0.39366	50
GO:0003899	I	Unbiased	2.18034	1.03599	0.47515	177
GO:0003993	I	BnA Biased	4.06972	2.25538	0.554186	14
GO:0003993	I	BnC Biased	2.32905	1.6238	0.697194	129
GO:0003993	I	Unbiased	2.11474	1.21518	0.574622	111
GO:0004175	II	Unbiased	1.78925	0.838156	0.468439	143
GO:0004185	I	BnC Biased	1.50846	0.621425	0.41196	10
GO:0004185	I	Unbiased	2.68659	1.8184	0.676844	93
GO:0004222	II	BnA Biased	2.00646	0.415238	0.20695	16
GO:0004222	II	BnC Biased	2.34783	1.76855	0.753271	63
GO:0004222	II	Unbiased	2.17731	0.920414	0.42273	274
GO:0004252	I	BnA Biased	2.87235	1.08389	0.377353	24
GO:0004252	I	BnC Biased	2.11294	0.808536	0.382659	91
GO:0004252	I	Unbiased	2.42414	1.15219	0.475299	195
GO:0004298	II	BnC Biased	1.79023	0.544252	0.304012	53
GO:0004298	II	Unbiased	2.07896	0.666351	0.320521	160
GO:0004364	I	BnC Biased	4.14686	4.88919	1.17901	85
GO:0004364	I	Unbiased	2.32679	1.44376	0.620496	93
GO:0004386	I	BnA Biased	1.59679	0.586154	0.367083	12
GO:0004386	I	BnC Biased	2.04967	0.856901	0.418067	65
GO:0004386	I	Unbiased	1.99755	1.30448	0.65304	361
GO:0004402	II	BnA Biased	1.03764	0.543614	0.523892	24
GO:0004402	II	BnC Biased	1.86407	0.500986	0.268759	26
GO:0004402	II	Unbiased	2.28481	1.53931	0.673715	111
GO:0004497	I	BnA Biased	2.38817	1.49664	0.626689	65
GO:0004497	I	BnC Biased	2.96006	1.27657	0.431266	12
GO:0004497	I	Unbiased	2.34903	0.954331	0.406265	127
GO:0004518	II	BnA Biased	0.760003	0.120458	0.158497	5
GO:0004518	II	BnC Biased	1.43622	0.573273	0.399154	43
GO:0004518	II	Unbiased	2.04187	0.792244	0.388	135
GO:0004519	I	BnA Biased	2.31849	1.41168	0.608877	102
GO:0004519	I	BnC Biased	2.51956	1.08556	0.430852	85
GO:0004519	I	Unbiased	1.83634	0.841998	0.458519	330
GO:0004553	I	BnA Biased	1.81664	1.27817	0.70359	61
GO:0004553	I	BnC Biased	2.77989	1.96026	0.705158	150
GO:0004553	I	Unbiased	2.04757	0.99361	0.485264	384
GO:0004601	I	BnA Biased	1.9875	1.35552	0.682021	90
GO:0004601	I	BnC Biased	2.82542	2.02476	0.716623	123
GO:0004601	I	Unbiased	2.38017	2.0004	0.840444	152
GO:0004675	II	BnA Biased	2.23685	1.55319	0.694363	75
GO:0004675	II	BnC Biased	2.20361	0.827106	0.375342	27
GO:0004675	II	Unbiased	2.23282	0.99732	0.446663	233
GO:0004683	II	BnA Biased	1.3736	0.436674	0.317906	19
GO:0004683	II	BnC Biased	2.1327	0.646198	0.302994	34
GO:0004683	II	Unbiased	2.79994	1.75156	0.625572	136
GO:0004707	II	BnA Biased	1.14452	0.446791	0.390375	15
GO:0004707	II	BnC Biased	3.26599	2.70645	0.828676	37
GO:0004707	II	Unbiased	2.60168	2.08705	0.802191	53
GO:0004712	II	BnA Biased	1.71287	1.15901	0.676648	45
GO:0004712	II	BnC Biased	1.82001	0.855551	0.470081	40
GO:0004712	II	Unbiased	2.47535	1.5734	0.635626	177
GO:0004721	II	BnA Biased	1.60665	1.13412	0.705892	64
GO:0004721	II	BnC Biased	1.97434	0.993851	0.503385	91
GO:0004721	II	Unbiased	1.93826	0.766463	0.395438	261
GO:0004722	II	BnA Biased	2.72464	2.00458	0.735723	70
GO:0004722	II	BnC Biased	2.19034	1.28095	0.584816	259
GO:0004722	II	Unbiased	1.98116	0.76215	0.384699	651
GO:0004812	I	BnA Biased	2.57869	1.89312	0.734141	21
GO:0004812	I	BnC Biased	1.6782	0.460372	0.274326	37
GO:0004812	I	Unbiased	2.14777	1.94566	0.905898	209
GO:0004843	II	BnA Biased	4.59465	3.2554	0.708519	46
GO:0004843	II	BnC Biased	2.29813	0.769392	0.33479	30
GO:0004843	II	Unbiased	2.10518	0.678243	0.322178	144
GO:0004871	I	BnA Biased	1.67494	1.05639	0.630703	79
GO:0004871	I	BnC Biased	2.23167	2.40723	1.07867	172
GO:0004871	I	Unbiased	2.21698	0.915635	0.41301	417
GO:0005096	II	BnC Biased	1.85816	0.488803	0.263058	81
GO:0005096	II	Unbiased	2.44887	1.39512	0.569699	187
GO:0005198	I	BnA Biased	2.74131	0.82286	0.300171	10
GO:0005198	I	BnC Biased	1.90236	0.649805	0.341578	121
GO:0005198	I	Unbiased	2.38422	1.43185	0.600553	233
GO:0005215	I	BnA Biased	2.12198	1.02504	0.483057	136
GO:0005215	I	BnC Biased	1.83166	0.807091	0.440634	206
GO:0005215	I	Unbiased	2.21938	1.12837	0.508417	565
GO:0005506	I	BnA Biased	2.16129	1.2707	0.587934	114
GO:0005506	I	BnC Biased	2.87524	3.39536	1.1809	145
GO:0005506	I	Unbiased	2.91652	2.12279	0.727852	334
GO:0005507	I	BnA Biased	1.87952	1.05045	0.558893	75
GO:0005507	I	BnC Biased	2.63654	2.50114	0.948645	578
GO:0005507	I	Unbiased	2.40294	1.49525	0.622256	724
GO:0005515	II	BnA Biased	1.88469	1.18133	0.626804	1504
GO:0005515	II	BnC Biased	2.18291	1.57363	0.720885	4682
GO:0005515	II	Unbiased	2.21311	1.46035	0.659863	10141
GO:0005516	II	BnA Biased	1.09968	0.439829	0.399959	105
GO:0005516	II	BnC Biased	1.99913	0.878848	0.439616	227
GO:0005516	II	Unbiased	2.3445	1.55079	0.66146	847
GO:0005524	I	BnA Biased	1.95046	1.13575	0.582296	969
GO:0005524	I	BnC Biased	2.25469	1.50937	0.669436	1726
GO:0005524	I	Unbiased	2.25348	1.62054	0.719126	6229
GO:0005575	I	BnA Biased	2.92835	2.64018	0.901594	160
GO:0005575	I	BnC Biased	1.9779	1.11721	0.564848	444
GO:0005575	I	Unbiased	2.10202	0.952608	0.453188	777
GO:0005576	I	BnA Biased	2.11295	1.51379	0.716431	973
GO:0005576	I	BnC Biased	2.56699	5.28877	2.0603	1648
GO:0005576	I	Unbiased	2.41146	2.07382	0.859987	3123
GO:0005623	II	BnA Biased	2.01144	1.88706	0.938162	48
GO:0005623	II	BnC Biased	2.27183	1.77519	0.781395	174
GO:0005623	II	Unbiased	2.35172	1.15143	0.489612	300
GO:0005634	I	BnA Biased	2.08454	1.77118	0.849678	5087
GO:0005634	I	BnC Biased	2.12637	1.78447	0.839213	9106
GO:0005634	I	Unbiased	2.18563	2.14242	0.980231	24006
GO:0005667	II	BnA Biased	2.20442	1.46431	0.66426	39
GO:0005667	II	BnC Biased	1.98954	0.640865	0.322117	64
GO:0005667	II	Unbiased	1.63632	0.440172	0.269002	74
GO:0005732	II	BnA Biased	1.97561	0.52878	0.267654	16
GO:0005732	II	BnC Biased	1.55639	0.523774	0.336532	29
GO:0005732	II	Unbiased	1.21999	0.55201	0.452473	70
GO:0005737	I	BnA Biased	2.10695	1.92103	0.911759	1866
GO:0005737	I	BnC Biased	2.22426	3.60461	1.62059	5718
GO:0005737	I	Unbiased	2.16212	1.68281	0.778317	11297
GO:0005741	II	BnA Biased	0.819656	0.279501	0.340998	5
GO:0005741	II	BnC Biased	2.1924	0.734368	0.33496	87
GO:0005741	II	Unbiased	2.37838	0.902093	0.379289	145
GO:0005747	II	BnA Biased	1.02261	0.305221	0.298473	6
GO:0005747	II	BnC Biased	2.26513	0.742759	0.327911	264
GO:0005747	II	Unbiased	2.26758	0.814606	0.35924	272
GO:0005758	II	BnC Biased	2.16382	0.773649	0.357539	111
GO:0005758	II	Unbiased	2.3516	0.791025	0.336378	47
GO:0005759	II	BnA Biased	1.77978	0.657328	0.369332	23
GO:0005759	II	BnC Biased	2.21713	1.20741	0.544581	237
GO:0005759	II	Unbiased	2.43115	1.20836	0.497033	442
GO:0005768	II	BnA Biased	1.71254	1.47387	0.860631	101
GO:0005768	II	BnC Biased	2.41953	1.12779	0.46612	389
GO:0005768	II	Unbiased	2.44046	1.40655	0.576347	1218
GO:0005777	I	BnA Biased	1.1703	0.496918	0.424608	62
GO:0005777	I	BnC Biased	2.61997	2.24551	0.857075	490
GO:0005777	I	Unbiased	2.20176	0.992168	0.450626	929
GO:0005783	I	BnA Biased	2.19491	1.2027	0.54795	288
GO:0005783	I	BnC Biased	2.16242	1.59476	0.737489	1061
GO:0005783	I	Unbiased	2.19486	1.32864	0.605344	2355
GO:0005788	I	BnA Biased	1.76586	0.508919	0.288199	26
GO:0005788	I	BnC Biased	2.14377	0.740179	0.34527	34
GO:0005788	I	Unbiased	2.13	0.728689	0.342107	111
GO:0005794	II	BnA Biased	1.94283	1.59752	0.822265	617
GO:0005794	II	BnC Biased	2.20944	1.0497	0.475098	1424
GO:0005794	II	Unbiased	2.33087	1.15847	0.497013	3374
GO:0005802	II	BnA Biased	2.12089	1.6268	0.767036	98
GO:0005802	II	BnC Biased	2.50399	1.15759	0.4623	341
GO:0005802	II	Unbiased	2.42639	1.32783	0.547245	1185
GO:0005819	II	BnA Biased	1.59843	0.560517	0.350668	29
GO:0005819	II	BnC Biased	1.29313	0.230548	0.178287	12
GO:0005819	II	Unbiased	1.93892	0.931478	0.480411	216
GO:0005829	II	BnA Biased	1.83884	1.12011	0.609142	702
GO:0005829	II	BnC Biased	2.14063	1.64904	0.770353	4294
GO:0005829	II	Unbiased	2.16448	1.51379	0.699375	7135
GO:0005834	I	BnA Biased	1.39659	0.484382	0.346831	24
GO:0005834	I	BnC Biased	1.68462	0.474579	0.281713	37
GO:0005834	I	Unbiased	2.18627	0.869274	0.397606	226
GO:0005839	II	BnC Biased	1.79023	0.544252	0.304012	53
GO:0005839	II	Unbiased	2.11332	0.638702	0.302227	156
GO:0005840	II	BnA Biased	2.00383	1.34014	0.668789	83
GO:0005840	II	BnC Biased	1.6927	0.937933	0.554104	1224
GO:0005840	II	Unbiased	1.43173	0.914069	0.638438	655
GO:0005856	II	BnA Biased	1.32067	0.494365	0.374328	36
GO:0005856	II	BnC Biased	2.18427	1.13671	0.520408	120
GO:0005856	II	Unbiased	2.24493	1.0937	0.487186	122
GO:0005871	II	BnA Biased	1.66553	0.534977	0.321205	29
GO:0005871	II	Unbiased	1.79605	0.636516	0.354399	83
GO:0005874	II	BnA Biased	1.55943	0.869348	0.557479	140
GO:0005874	II	BnC Biased	1.90018	0.699525	0.368136	129
GO:0005874	II	Unbiased	2.08595	1.22551	0.587507	380
GO:0005975	I	BnA Biased	1.64857	0.869518	0.527438	167
GO:0005975	I	BnC Biased	2.17496	0.900919	0.414224	228
GO:0005975	I	Unbiased	2.34016	1.198	0.51193	730
GO:0006004	II	BnA Biased	1.1764	0.392225	0.333411	29
GO:0006004	II	BnC Biased	1.62898	0.49547	0.30416	35
GO:0006004	II	Unbiased	1.91793	0.756264	0.394312	138
GO:0006012	II	BnC Biased	1.80268	0.419242	0.232565	26
GO:0006012	II	Unbiased	2.1272	0.621505	0.29217	43
GO:0006096	II	BnA Biased	4.0441	1.57764	0.390108	16
GO:0006096	II	BnC Biased	2.57599	1.1241	0.436378	220
GO:0006096	II	Unbiased	2.33403	0.893842	0.38296	342
GO:0006260	I	BnA Biased	1.9051	0.358145	0.187993	28
GO:0006260	I	BnC Biased	1.85015	0.544801	0.294462	22
GO:0006260	I	Unbiased	1.67215	0.757689	0.453122	151
GO:0006284	II	BnA Biased	1.31754	0.680254	0.516304	22
GO:0006284	II	BnC Biased	2.0604	0.319108	0.154877	8
GO:0006284	II	Unbiased	3.52457	2.04186	0.579321	39
GO:0006310	I	BnA Biased	2.61264	0.730675	0.279669	26
GO:0006310	I	BnC Biased	1.61711	NA	NA	1
GO:0006310	I	Unbiased	1.92791	1.21179	0.628549	58
GO:0006325	II	BnA Biased	1.09718	0.31478	0.286899	20
GO:0006325	II	BnC Biased	1.62635	0.428741	0.263621	85
GO:0006325	II	Unbiased	1.96382	0.901886	0.45925	192
GO:0006342	II	BnC Biased	1.38896	0.459411	0.33076	78
GO:0006342	II	Unbiased	1.74071	0.721892	0.41471	142
GO:0006351	II	BnA Biased	1.98693	1.69952	0.85535	1281
GO:0006351	II	BnC Biased	2.03186	1.08004	0.531554	1517
GO:0006351	II	Unbiased	2.19488	1.28132	0.583776	4286
GO:0006355	II	BnA Biased	1.93975	1.44358	0.744206	1363
GO:0006355	II	BnC Biased	2.01584	1.05103	0.521384	1751
GO:0006355	II	Unbiased	2.21993	1.32437	0.596581	4807
GO:0006357	II	BnA Biased	1.56503	0.780948	0.499	175
GO:0006357	II	BnC Biased	1.86711	0.838905	0.449307	160
GO:0006357	II	Unbiased	2.23716	1.21446	0.542861	360
GO:0006396	I	BnA Biased	1.97561	0.52878	0.267654	16
GO:0006396	I	BnC Biased	2.0545	0.969698	0.471987	108
GO:0006396	I	Unbiased	2.1603	1.31475	0.608596	287
GO:0006397	I	BnA Biased	2.05817	1.53314	0.744902	72
GO:0006397	I	BnC Biased	1.78506	0.556052	0.311503	223
GO:0006397	I	Unbiased	1.99105	1.71993	0.863829	932
GO:0006413	I	BnA Biased	1.675	0.508295	0.303459	28
GO:0006413	I	BnC Biased	2.00145	0.918759	0.459047	225
GO:0006413	I	Unbiased	1.96201	1.01596	0.517816	484
GO:0006414	I	BnA Biased	2.00074	1.40214	0.700811	72
GO:0006414	I	BnC Biased	1.70073	0.983438	0.578244	126
GO:0006414	I	Unbiased	1.69673	0.884498	0.521295	143
GO:0006417	I	BnA Biased	1.78492	0.448792	0.251435	29
GO:0006417	I	BnC Biased	2.09938	0.780153	0.371611	60
GO:0006417	I	Unbiased	1.95538	0.87671	0.448358	312
GO:0006418	I	BnA Biased	0.598152	0.278064	0.464872	8
GO:0006418	I	BnC Biased	1.65973	0.461284	0.277927	21
GO:0006418	I	Unbiased	2.22169	2.14161	0.963955	167
GO:0006464	I	BnC Biased	2.33153	1.47116	0.630983	29
GO:0006464	I	Unbiased	1.88142	0.647246	0.34402	82
GO:0006470	II	BnA Biased	2.99865	1.82931	0.610043	37
GO:0006470	II	BnC Biased	2.07795	0.861613	0.414647	193
GO:0006470	II	Unbiased	2.00151	0.725535	0.362493	513
GO:0006486	I	BnA Biased	1.58925	0.868804	0.546677	38
GO:0006486	I	BnC Biased	2.09132	1.40468	0.671671	144
GO:0006486	I	Unbiased	2.144	0.895916	0.417871	294
GO:0006499	II	BnA Biased	3.57355	1.22373	0.34244	15
GO:0006499	II	BnC Biased	2.33819	0.815443	0.34875	65
GO:0006499	II	Unbiased	2.00393	0.436944	0.218043	65
GO:0006508	I	BnA Biased	2.41214	1.34499	0.557591	65
GO:0006508	I	BnC Biased	2.23012	1.66456	0.746401	350
GO:0006508	I	Unbiased	2.37726	1.3698	0.57621	1187
GO:0006606	I	BnC Biased	2.58308	0.785323	0.304026	55
GO:0006606	I	Unbiased	2.0178	0.752495	0.372929	80
GO:0006629	I	BnA Biased	1.82098	0.743239	0.408153	97
GO:0006629	I	BnC Biased	2.01755	0.892169	0.442203	123
GO:0006629	I	Unbiased	2.45202	1.78414	0.727618	363
GO:0006631	I	BnA Biased	2.1183	1.7063	0.805505	29
GO:0006631	I	BnC Biased	2.54227	1.44409	0.568029	99
GO:0006631	I	Unbiased	1.84878	0.583662	0.315701	173
GO:0006633	II	BnA Biased	2.74001	0.688332	0.251215	15
GO:0006633	II	BnC Biased	1.96678	0.898258	0.456715	289
GO:0006633	II	Unbiased	1.99638	0.975975	0.488873	425
GO:0006749	I	BnC Biased	3.95977	4.56157	1.15198	99
GO:0006749	I	Unbiased	2.37986	1.55262	0.652401	74
GO:0006811	II	BnA Biased	2.84839	1.95434	0.686122	28
GO:0006811	II	BnC Biased	2.79257	0.985204	0.352794	54
GO:0006811	II	Unbiased	2.46246	0.980696	0.398259	74
GO:0006814	II	BnA Biased	1.77532	0.587594	0.330978	39
GO:0006814	II	BnC Biased	2.96319	1.11443	0.376089	12
GO:0006814	II	Unbiased	2.68294	1.29066	0.48106	127
GO:0006855	I	BnA Biased	2.65356	1.29645	0.488569	66
GO:0006855	I	Unbiased	2.14587	1.03896	0.484166	62
GO:0006869	I	BnA Biased	2.22544	0.8383	0.37669	37
GO:0006869	I	BnC Biased	3.27786	11.9076	3.63274	287
GO:0006869	I	Unbiased	2.37985	1.65536	0.695572	132
GO:0006886	II	BnA Biased	1.79073	0.69821	0.389903	64
GO:0006886	II	BnC Biased	2.2476	1.13554	0.505223	241
GO:0006886	II	Unbiased	2.23179	1.04643	0.468873	550
GO:0006887	I	BnA Biased	1.30256	NA	NA	1
GO:0006887	I	BnC Biased	2.2996	0.699663	0.304255	57
GO:0006887	I	Unbiased	1.94942	1.02052	0.523497	95
GO:0006888	I	BnA Biased	2.34612	1.00342	0.42769	33
GO:0006888	I	BnC Biased	1.93701	0.751445	0.387941	86
GO:0006888	I	Unbiased	2.40219	1.47678	0.614763	192
GO:0006891	II	BnA Biased	2.66735	0.89575	0.33582	18
GO:0006891	II	BnC Biased	1.86188	0.573013	0.30776	55
GO:0006891	II	Unbiased	2.3968	1.16949	0.487937	177
GO:0006897	II	BnA Biased	1.41552	0.429709	0.30357	29
GO:0006897	II	BnC Biased	2.10378	0.503048	0.239117	18
GO:0006897	II	Unbiased	2.36242	0.924944	0.391525	214
GO:0006906	II	BnA Biased	3.12141	0.885561	0.283706	10
GO:0006906	II	BnC Biased	2.27353	0.683463	0.300618	100
GO:0006906	II	Unbiased	2.11991	1.17944	0.556363	135
GO:0006914	II	BnC Biased	2.33418	0.98263	0.420975	18
GO:0006914	II	Unbiased	2.49465	1.59644	0.639945	150
GO:0006950	II	BnA Biased	2.60001	1.79006	0.688481	24
GO:0006950	II	BnC Biased	2.00264	1.05517	0.526888	77
GO:0006950	II	Unbiased	2.28379	1.64577	0.720633	132
GO:0006952	I	BnA Biased	2.08265	1.30072	0.624552	260
GO:0006952	I	BnC Biased	2.36105	2.48677	1.05325	481
GO:0006952	I	Unbiased	2.29963	1.61482	0.702211	742
GO:0006970	II	BnA Biased	2.32702	1.58713	0.682041	129
GO:0006970	II	BnC Biased	2.0787	1.30172	0.62622	209
GO:0006970	II	Unbiased	2.24131	1.38103	0.61617	454
GO:0006974	I	BnA Biased	2.38785	1.44652	0.605785	53
GO:0006974	I	BnC Biased	2.23673	1.10844	0.495564	64
GO:0006974	I	Unbiased	2.08209	0.93278	0.448003	147
GO:0006979	I	BnA Biased	2.30386	1.39101	0.603773	192
GO:0006979	I	BnC Biased	2.46979	1.77693	0.719469	430
GO:0006979	I	Unbiased	2.41465	1.59867	0.662072	691
GO:0007005	II	BnA Biased	2.30745	0.632125	0.273949	16
GO:0007005	II	BnC Biased	1.94394	0.824749	0.424266	45
GO:0007005	II	Unbiased	2.15019	1.20597	0.560865	71
GO:0007018	II	BnA Biased	1.66553	0.534977	0.321205	29
GO:0007018	II	Unbiased	1.75481	0.603865	0.344119	102
GO:0007030	II	BnC Biased	1.91716	0.4148	0.216362	39
GO:0007030	II	Unbiased	1.98722	0.657552	0.33089	87
GO:0007034	II	BnC Biased	2.39214	0.837729	0.350201	31
GO:0007034	II	Unbiased	2.62037	1.16646	0.445151	113
GO:0007059	I	BnC Biased	2.02829	0.408415	0.20136	22
GO:0007059	I	Unbiased	1.94898	0.618088	0.317134	62
GO:0007165	I	BnA Biased	2.31274	1.63157	0.705471	110
GO:0007165	I	BnC Biased	2.37002	1.35624	0.572249	258
GO:0007165	I	Unbiased	2.43382	2.06016	0.846471	594
GO:0007166	II	BnA Biased	2.22841	1.54455	0.693119	76
GO:0007166	II	BnC Biased	2.20361	0.827106	0.375342	27
GO:0007166	II	Unbiased	2.27411	1.01571	0.446638	275
GO:0007169	II	BnA Biased	1.27636	1.09519	0.858055	88
GO:0007169	II	BnC Biased	1.75917	0.570643	0.324382	44
GO:0007169	II	Unbiased	2.35053	1.57222	0.668882	355
GO:0007568	I	BnA Biased	3.24207	2.05272	0.63315	80
GO:0007568	I	BnC Biased	2.91133	2.73618	0.939837	76
GO:0007568	I	Unbiased	2.06077	1.05617	0.512513	126
GO:0007623	II	BnA Biased	1.53886	0.754873	0.49054	82
GO:0007623	II	BnC Biased	2.16302	1.17586	0.543618	238
GO:0007623	II	Unbiased	1.9504	1.1702	0.59998	311
GO:0008017	II	BnA Biased	1.62987	0.960788	0.589488	109
GO:0008017	II	BnC Biased	1.61994	0.614013	0.379035	99
GO:0008017	II	Unbiased	2.19782	1.24889	0.56824	363
GO:0008026	I	BnA Biased	0.823868	0.434341	0.527197	10
GO:0008026	I	BnC Biased	1.69955	0.619899	0.364743	39
GO:0008026	I	Unbiased	2.14716	1.48488	0.691555	378
GO:0008094	I	BnA Biased	1.84147	0.330369	0.179405	9
GO:0008094	I	BnC Biased	1.73518	0.0964944	0.0556106	3
GO:0008094	I	Unbiased	2.02094	0.841701	0.416491	70
GO:0008152	I	BnA Biased	1.88524	1.23051	0.652708	75
GO:0008152	I	BnC Biased	2.13428	0.733287	0.343576	111
GO:0008152	I	Unbiased	2.74918	3.07285	1.11773	239
GO:0008168	I	BnA Biased	1.36367	0.627317	0.460023	45
GO:0008168	I	BnC Biased	2.08121	1.16564	0.560077	198
GO:0008168	I	Unbiased	1.93112	0.74279	0.384641	320
GO:0008194	I	BnA Biased	1.58175	1.27778	0.807823	45
GO:0008194	I	BnC Biased	2.95255	1.61416	0.5467	41
GO:0008194	I	Unbiased	4.59841	4.74692	1.0323	76
GO:0008219	I	BnA Biased	1.56801	0.427835	0.272853	5
GO:0008219	I	BnC Biased	2.5456	1.35559	0.532521	108
GO:0008219	I	Unbiased	2.59009	1.1517	0.444658	110
GO:0008234	I	BnA Biased	1.18123	0.564287	0.47771	13
GO:0008234	I	BnC Biased	2.73685	3.59185	1.3124	43
GO:0008234	I	Unbiased	2.24889	1.72361	0.766427	185
GO:0008236	I	BnA Biased	1.7978	0.526251	0.29272	15
GO:0008236	I	BnC Biased	2.4638	1.14742	0.465711	47
GO:0008236	I	Unbiased	2.36901	1.38063	0.582786	107
GO:0008270	II	BnA Biased	2.16645	1.55211	0.716431	651
GO:0008270	II	BnC Biased	2.224	1.35747	0.610373	1168
GO:0008270	II	Unbiased	2.33874	1.35372	0.578824	2337
GO:0008283	II	BnA Biased	3.03945	1.50743	0.495955	25
GO:0008283	II	BnC Biased	1.65516	0.594387	0.359111	140
GO:0008283	II	Unbiased	1.88001	1.13474	0.603582	161
GO:0008360	I	Unbiased	2.0155	0.716669	0.355579	122
GO:0008375	II	BnA Biased	2.27118	2.09676	0.923199	41
GO:0008375	II	BnC Biased	2.01499	0.365631	0.181455	37
GO:0008375	II	Unbiased	2.20787	0.850651	0.385282	48
GO:0008408	I	Unbiased	1.79593	0.553958	0.308452	66
GO:0008422	I	BnC Biased	2.09345	1.41574	0.67627	11
GO:0008422	I	Unbiased	2.6151	1.63077	0.623598	67
GO:0008483	I	BnA Biased	1.99296	0.813661	0.408268	26
GO:0008483	I	BnC Biased	1.50185	0.725845	0.483299	29
GO:0008483	I	Unbiased	2.27731	1.32839	0.583316	135
GO:0008565	I	BnA Biased	2.19994	0.531041	0.241389	19
GO:0008565	I	BnC Biased	2.07331	0.744356	0.359018	213
GO:0008565	I	Unbiased	2.2064	0.995405	0.451144	256
GO:0008643	II	BnA Biased	2.21822	0.840898	0.379087	41
GO:0008643	II	BnC Biased	1.7307	0.388874	0.224692	55
GO:0008643	II	Unbiased	2.35184	1.18309	0.50305	146
GO:0008654	II	BnA Biased	2.19968	0.67974	0.309018	29
GO:0008654	II	BnC Biased	2.27318	2.12063	0.932891	21
GO:0008654	II	Unbiased	2.28721	0.999359	0.436933	175
GO:0008757	I	BnA Biased	2.25625	1.45587	0.645262	6
GO:0008757	I	BnC Biased	2.36021	1.05474	0.446883	31
GO:0008757	I	Unbiased	2.51841	0.748024	0.297022	60
GO:0009055	I	BnA Biased	1.75989	0.984043	0.559149	94
GO:0009055	I	BnC Biased	2.47983	1.28241	0.517135	295
GO:0009055	I	Unbiased	2.84173	1.94536	0.684569	235
GO:0009058	I	BnA Biased	2.06725	0.996165	0.48188	28
GO:0009058	I	BnC Biased	4.10866	5.32661	1.29644	116
GO:0009058	I	Unbiased	2.12507	0.90146	0.424203	234
GO:0009269	I	BnA Biased	0.602736	0.33677	0.558735	15
GO:0009269	I	BnC Biased	2.50778	1.01061	0.402991	85
GO:0009269	I	Unbiased	4.01136	4.70454	1.1728	77
GO:0009294	II	BnC Biased	1.73536	0.490047	0.28239	36
GO:0009294	II	Unbiased	1.70636	0.310796	0.18214	39
GO:0009306	II	BnA Biased	2.80546	0.731749	0.26083	13
GO:0009306	II	BnC Biased	1.76512	0.737023	0.417548	97
GO:0009306	II	Unbiased	2.38352	1.45874	0.612012	124
GO:0009407	I	BnC Biased	4.14686	4.88919	1.17901	85
GO:0009407	I	Unbiased	2.80596	1.79815	0.640831	41
GO:0009408	I	BnA Biased	2.19585	1.33352	0.60729	156
GO:0009408	I	BnC Biased	2.91497	3.69927	1.26906	329
GO:0009408	I	Unbiased	2.33366	1.35309	0.579816	496
GO:0009411	I	BnA Biased	0.871078	0.534138	0.613192	7
GO:0009411	I	BnC Biased	2.28562	0.962224	0.42099	82
GO:0009411	I	Unbiased	2.24292	2.29772	1.02443	62
GO:0009416	II	BnA Biased	1.39445	0.993761	0.712654	61
GO:0009416	II	BnC Biased	2.48363	2.12359	0.855034	588
GO:0009416	II	Unbiased	2.09469	1.10295	0.526544	556
GO:0009451	I	BnA Biased	2.61916	1.52517	0.582313	71
GO:0009451	I	BnC Biased	2.08747	0.80684	0.386515	88
GO:0009451	I	Unbiased	1.72734	0.626541	0.362721	272
GO:0009504	II	BnA Biased	0.736136	0.266621	0.36219	16
GO:0009504	II	BnC Biased	1.81545	0.664512	0.366031	33
GO:0009504	II	Unbiased	2.00787	0.631253	0.31439	133
GO:0009505	I	BnA Biased	1.8622	0.981098	0.52685	176
GO:0009505	I	BnC Biased	2.09556	1.62865	0.777192	370
GO:0009505	I	Unbiased	2.25423	1.45911	0.647275	846
GO:0009522	I	BnC Biased	2.03035	0.674895	0.332403	236
GO:0009522	I	Unbiased	2.51468	0.408776	0.162556	64
GO:0009524	II	BnA Biased	1.28184	0.632651	0.493548	58
GO:0009524	II	BnC Biased	1.75374	0.66137	0.377119	43
GO:0009524	II	Unbiased	1.96648	0.88375	0.449407	283
GO:0009532	II	BnA Biased	1.34045	0.631346	0.470996	29
GO:0009532	II	BnC Biased	1.95742	0.51861	0.264946	120
GO:0009532	II	Unbiased	1.98267	0.940833	0.474529	75
GO:0009555	II	BnA Biased	2.96615	2.31497	0.780464	109
GO:0009555	II	BnC Biased	2.37585	1.52357	0.641274	213
GO:0009555	II	Unbiased	2.44305	3.24182	1.32696	543
GO:0009615	I	BnA Biased	3.98901	1.56033	0.391157	13
GO:0009615	I	BnC Biased	1.66525	0.715201	0.429485	95
GO:0009615	I	Unbiased	2.10598	1.23084	0.58445	113
GO:0009617	I	BnA Biased	1.46	0.564956	0.386957	42
GO:0009617	I	BnC Biased	2.36544	1.36356	0.576452	99
GO:0009617	I	Unbiased	2.40194	1.24011	0.516296	285
GO:0009620	I	BnA Biased	1.86472	0.514613	0.275973	31
GO:0009620	I	BnC Biased	2.42062	1.29704	0.53583	86
GO:0009620	I	Unbiased	2.3552	1.05387	0.447466	241
GO:0009624	I	BnA Biased	1.9797	1.05179	0.531287	54
GO:0009624	I	BnC Biased	2.12912	1.05914	0.497454	56
GO:0009624	I	Unbiased	2.07059	1.01059	0.488071	225
GO:0009626	I	BnA Biased	1.62894	0.349259	0.214409	12
GO:0009626	I	BnC Biased	2.45643	1.35197	0.550382	104
GO:0009626	I	Unbiased	2.80282	1.67676	0.598243	117
GO:0009627	I	BnA Biased	1.85054	0.669354	0.361707	27
GO:0009627	I	BnC Biased	2.15648	1.13883	0.528095	45
GO:0009627	I	Unbiased	2.62646	3.35002	1.27549	145
GO:0009630	II	BnA Biased	1.13212	0.492115	0.434685	63
GO:0009630	II	BnC Biased	1.89671	1.16344	0.613401	44
GO:0009630	II	Unbiased	2.23158	0.990204	0.443723	118
GO:0009631	I	BnA Biased	1.50832	0.929901	0.616514	52
GO:0009631	I	BnC Biased	2.85234	1.88669	0.661453	50
GO:0009631	I	Unbiased	2.68548	1.71932	0.640226	192
GO:0009637	I	BnC Biased	2.20393	1.074	0.48731	132
GO:0009637	I	Unbiased	2.41927	1.03938	0.429626	235
GO:0009639	II	BnC Biased	1.87721	0.10953	0.0583471	3
GO:0009639	II	Unbiased	2.14845	1.04208	0.48504	57
GO:0009644	I	BnA Biased	1.42868	0.244752	0.171313	9
GO:0009644	I	BnC Biased	2.10271	0.962067	0.457536	183
GO:0009644	I	Unbiased	2.61144	1.281	0.490533	187
GO:0009654	II	BnC Biased	2.16023	0.8073	0.37371	114
GO:0009654	II	Unbiased	2.10199	0.774204	0.368319	69
GO:0009695	II	BnC Biased	2.48734	0.764087	0.30719	37
GO:0009695	II	Unbiased	2.31939	0.822255	0.354514	75
GO:0009707	I	BnC Biased	2.04856	1.14465	0.558758	93
GO:0009707	I	Unbiased	2.22244	0.983331	0.442455	97
GO:0009723	II	BnA Biased	2.18502	1.24928	0.571746	81
GO:0009723	II	BnC Biased	2.5299	2.10718	0.832911	145
GO:0009723	II	Unbiased	1.94806	0.948496	0.486893	350
GO:0009733	II	BnA Biased	1.70228	1.3429	0.788885	278
GO:0009733	II	BnC Biased	2.12624	1.88308	0.885638	360
GO:0009733	II	Unbiased	2.24103	1.15157	0.51386	818
GO:0009734	II	BnA Biased	1.86308	1.59721	0.857297	99
GO:0009734	II	BnC Biased	1.98125	1.51756	0.765961	141
GO:0009734	II	Unbiased	2.23266	1.05455	0.47233	419
GO:0009735	II	BnA Biased	1.14341	0.533021	0.466167	85
GO:0009735	II	BnC Biased	2.20017	1.51519	0.688669	871
GO:0009735	II	Unbiased	2.23523	1.25429	0.561147	822
GO:0009736	II	BnA Biased	2.16793	0.999049	0.460831	50
GO:0009736	II	BnC Biased	1.25988	0.793411	0.629749	60
GO:0009736	II	Unbiased	1.93866	1.01474	0.523426	196
GO:0009737	II	BnA Biased	1.60243	1.03223	0.644163	237
GO:0009737	II	BnC Biased	2.14221	1.1651	0.543876	715
GO:0009737	II	Unbiased	2.46142	1.81445	0.737157	1326
GO:0009738	II	BnA Biased	1.65206	0.953961	0.577437	152
GO:0009738	II	BnC Biased	2.18093	1.08068	0.495513	415
GO:0009738	II	Unbiased	2.38677	1.45288	0.608725	670
GO:0009739	II	BnA Biased	1.71323	1.03776	0.605732	50
GO:0009739	II	BnC Biased	1.61026	0.966573	0.600258	130
GO:0009739	II	Unbiased	1.96239	1.36268	0.694398	311
GO:0009740	II	BnA Biased	1.56409	0.758074	0.484674	38
GO:0009740	II	BnC Biased	2.3546	1.58587	0.673519	83
GO:0009740	II	Unbiased	1.73188	1.07139	0.618632	160
GO:0009742	II	BnA Biased	1.47236	0.898925	0.610534	89
GO:0009742	II	BnC Biased	2.31371	1.23069	0.531915	155
GO:0009742	II	Unbiased	2.15007	0.928184	0.431699	297
GO:0009753	II	BnA Biased	1.88983	1.36807	0.723913	159
GO:0009753	II	BnC Biased	2.69353	3.67521	1.36446	281
GO:0009753	II	Unbiased	2.33132	1.47008	0.630579	355
GO:0009768	I	BnC Biased	2.2908	0.638489	0.278719	188
GO:0009768	I	Unbiased	2.37419	0.347882	0.146527	48
GO:0009788	II	BnA Biased	1.51734	0.923265	0.608474	23
GO:0009788	II	BnC Biased	1.97946	1.12713	0.569411	136
GO:0009788	II	Unbiased	2.04094	0.938779	0.459975	195
GO:0009789	II	BnC Biased	1.98772	0.646881	0.325438	88
GO:0009789	II	Unbiased	2.07311	0.668655	0.322537	117
GO:0009791	I	BnC Biased	1.60659	0.659062	0.410225	102
GO:0009791	I	Unbiased	1.94052	0.639232	0.329412	93
GO:0009809	I	BnA Biased	1.2061	0.531894	0.441002	13
GO:0009809	I	BnC Biased	2.31916	1.18037	0.508967	151
GO:0009809	I	Unbiased	2.38731	1.15671	0.484527	182
GO:0009814	II	BnC Biased	2.04182	0.992664	0.486167	38
GO:0009814	II	Unbiased	3.09839	1.57176	0.507283	30
GO:0009816	I	BnC Biased	2.2211	0.946081	0.425952	29
GO:0009816	I	Unbiased	2.40683	1.01354	0.421111	98
GO:0009817	I	BnA Biased	2.00276	0.48998	0.244653	30
GO:0009817	I	BnC Biased	1.67461	0.699958	0.417983	47
GO:0009817	I	Unbiased	2.11499	0.878892	0.415554	147
GO:0009828	II	BnA Biased	1.21206	0.710756	0.586404	37
GO:0009828	II	BnC Biased	1.33368	0.780546	0.585256	33
GO:0009828	II	Unbiased	2.04527	1.09767	0.536685	80
GO:0009834	II	BnA Biased	1.46217	0.814911	0.557331	69
GO:0009834	II	Unbiased	2.05807	0.96176	0.467312	138
GO:0009846	I	BnA Biased	2.16747	0.60101	0.277286	55
GO:0009846	I	BnC Biased	1.78215	0.530067	0.297431	45
GO:0009846	I	Unbiased	2.05265	0.742534	0.361745	122
GO:0009853	II	BnC Biased	2.42632	0.906482	0.373604	223
GO:0009853	II	Unbiased	2.22961	0.832007	0.373162	240
GO:0009860	II	BnA Biased	2.34208	2.63709	1.12596	82
GO:0009860	II	BnC Biased	2.22662	1.67349	0.751584	183
GO:0009860	II	Unbiased	2.17556	0.836719	0.3846	231
GO:0009867	II	BnA Biased	2.12391	0.455238	0.21434	23
GO:0009867	II	BnC Biased	2.1135	1.10495	0.522809	86
GO:0009867	II	Unbiased	2.12897	0.877747	0.412287	118
GO:0009873	II	BnA Biased	2.02993	1.48466	0.731386	111
GO:0009873	II	BnC Biased	2.26964	1.15985	0.511031	199
GO:0009873	II	Unbiased	2.39909	1.44484	0.602244	383
GO:0009908	II	BnA Biased	2.20468	1.35647	0.615269	64
GO:0009908	II	BnC Biased	1.52909	0.710792	0.464846	232
GO:0009908	II	Unbiased	1.88788	0.820741	0.434742	592
GO:0009911	II	BnC Biased	2.49724	1.14494	0.458481	37
GO:0009911	II	Unbiased	2.10132	0.793416	0.37758	117
GO:0009931	II	BnA Biased	1.3736	0.436674	0.317906	19
GO:0009931	II	BnC Biased	2.1327	0.646198	0.302994	34
GO:0009931	II	Unbiased	2.79994	1.75156	0.625572	136
GO:0009958	II	BnC Biased	1.406	0.566551	0.402953	59
GO:0009958	II	Unbiased	1.64724	0.623549	0.378543	88
GO:0009965	II	BnA Biased	0.754751	0.37971	0.503093	24
GO:0009965	II	BnC Biased	2.11248	1.16473	0.551355	153
GO:0009965	II	Unbiased	2.18694	1.20102	0.549179	239
GO:0010017	II	BnC Biased	2.41689	1.44453	0.597684	50
GO:0010017	II	Unbiased	1.9873	1.13047	0.568846	45
GO:0010029	II	BnA Biased	2.30641	1.64995	0.715378	47
GO:0010029	II	BnC Biased	1.6448	0.575891	0.350128	76
GO:0010029	II	Unbiased	2.45855	1.04128	0.423532	115
GO:0010051	II	BnA Biased	2.46012	1.23829	0.503347	14
GO:0010051	II	BnC Biased	4.19151	3.80261	0.907216	17
GO:0010051	II	Unbiased	2.84708	2.60484	0.914916	80
GO:0010091	II	BnA Biased	1.41524	0.772838	0.546082	24
GO:0010091	II	BnC Biased	1.82469	0.849799	0.465723	53
GO:0010091	II	Unbiased	4.20294	5.03542	1.19807	87
GO:0010119	II	BnA Biased	1.5146	1.23803	0.817393	82
GO:0010119	II	BnC Biased	1.7099	0.822858	0.481231	145
GO:0010119	II	Unbiased	2.25533	1.09134	0.483893	178
GO:0010181	I	BnC Biased	2.11348	0.685796	0.324487	83
GO:0010181	I	Unbiased	2.32551	1.88021	0.808514	106
GO:0010193	II	BnA Biased	2.10987	0.814953	0.386258	14
GO:0010193	II	BnC Biased	5.75656	7.18004	1.24728	57
GO:0010193	II	Unbiased	2.21415	1.24196	0.560916	136
GO:0010197	I	BnC Biased	1.68881	0.573217	0.339421	39
GO:0010197	I	Unbiased	3.09895	2.0751	0.669615	111
GO:0010228	II	BnA Biased	1.33903	0.690625	0.515767	59
GO:0010228	II	BnC Biased	1.89154	1.5426	0.815529	104
GO:0010228	II	Unbiased	1.8013	0.76336	0.423783	431
GO:0010252	II	BnA Biased	2.86637	1.06216	0.370559	29
GO:0010252	II	BnC Biased	1.46332	0.379959	0.259655	36
GO:0010252	II	Unbiased	1.34378	0.581163	0.432483	25
GO:0010286	II	BnA Biased	0.951969	0.215473	0.226344	16
GO:0010286	II	BnC Biased	2.43321	0.882769	0.3628	84
GO:0010286	II	Unbiased	3.39756	1.91918	0.564869	142
GO:0010287	I	BnC Biased	2.34368	0.920958	0.392954	479
GO:0010287	I	Unbiased	2.72902	3.045	1.11579	258
GO:0010411	I	BnA Biased	1.96594	1.7936	0.912335	22
GO:0010411	I	BnC Biased	3.34339	2.20069	0.65822	88
GO:0010411	I	Unbiased	1.75763	0.728647	0.414561	50
GO:0010468	II	BnA Biased	1.46134	0.690882	0.472772	66
GO:0010468	II	BnC Biased	2.30134	1.78143	0.774085	129
GO:0010468	II	Unbiased	2.45159	2.56555	1.04649	347
GO:0010501	I	BnA Biased	0.952486	0.474654	0.498332	14
GO:0010501	I	BnC Biased	1.81566	0.715234	0.393925	49
GO:0010501	I	Unbiased	2.37937	1.6998	0.714391	168
GO:0010583	II	BnA Biased	1.20608	0.806217	0.66846	40
GO:0010583	II	BnC Biased	3.61798	1.83251	0.506501	15
GO:0010583	II	Unbiased	2.15763	0.928535	0.430349	108
GO:0015031	II	BnA Biased	1.90473	0.965983	0.507149	169
GO:0015031	II	BnC Biased	1.9381	0.731512	0.377439	593
GO:0015031	II	Unbiased	2.22914	1.14127	0.511977	982
GO:0015171	I	BnA Biased	2.353	0.933043	0.396534	32
GO:0015171	I	BnC Biased	2.31221	0.404207	0.174814	7
GO:0015171	I	Unbiased	3.35456	3.39155	1.01103	119
GO:0015293	I	BnA Biased	1.51969	0.76954	0.506378	8
GO:0015293	I	BnC Biased	1.02408	0.300492	0.293425	34
GO:0015293	I	Unbiased	2.40793	1.15934	0.481465	175
GO:0015297	I	BnA Biased	2.40526	1.12579	0.468052	83
GO:0015297	I	BnC Biased	1.99676	0.671234	0.336162	77
GO:0015297	I	Unbiased	2.47438	1.42299	0.57509	264
GO:0015450	II	BnA Biased	1.33152	0.660756	0.496242	23
GO:0015450	II	BnC Biased	1.67056	0.595094	0.356225	141
GO:0015450	II	Unbiased	1.94352	0.873606	0.449496	205
GO:0015979	II	BnA Biased	3.20547	0.48805	0.152255	7
GO:0015979	II	BnC Biased	2.13287	0.744551	0.349084	625
GO:0015979	II	Unbiased	2.30605	0.895021	0.388118	354
GO:0015995	II	BnA Biased	3.20547	0.48805	0.152255	7
GO:0015995	II	BnC Biased	2.05687	0.692075	0.33647	167
GO:0015995	II	Unbiased	1.87017	0.741621	0.396552	185
GO:0016020	I	BnA Biased	2.2376	1.40635	0.628507	807
GO:0016020	I	BnC Biased	2.22176	1.40279	0.631385	2901
GO:0016020	I	Unbiased	2.33686	1.39256	0.59591	4362
GO:0016021	I	BnA Biased	2.15592	1.41575	0.656681	2183
GO:0016021	I	BnC Biased	2.23116	1.41254	0.633098	4527
GO:0016021	I	Unbiased	2.24352	1.29752	0.57834	10700
GO:0016032	II	BnA Biased	1.48384	0.710805	0.479031	45
GO:0016032	II	BnC Biased	2.23103	0.560229	0.251108	52
GO:0016032	II	Unbiased	1.96649	1.13963	0.579523	266
GO:0016042	I	BnA Biased	1.38825	0.905311	0.652126	51
GO:0016042	I	BnC Biased	1.68127	0.771006	0.458586	129
GO:0016042	I	Unbiased	2.32945	1.71626	0.736767	193
GO:0016117	I	BnA Biased	4.11503	2.38488	0.579555	12
GO:0016117	I	BnC Biased	1.75259	0.569427	0.324905	47
GO:0016117	I	Unbiased	1.93959	0.793972	0.40935	86
GO:0016125	I	BnA Biased	2.64544	1.52386	0.576033	29
GO:0016125	I	Unbiased	2.52796	1.35824	0.537286	45
GO:0016126	I	BnA Biased	1.334	0.349956	0.262337	6
GO:0016126	I	BnC Biased	2.00347	0.583732	0.29136	19
GO:0016126	I	Unbiased	1.87963	0.651462	0.346591	61
GO:0016168	I	BnC Biased	2.18014	0.775524	0.355722	247
GO:0016168	I	Unbiased	2.51468	0.408776	0.162556	64
GO:0016192	II	BnA Biased	1.23974	0.567977	0.458142	42
GO:0016192	II	BnC Biased	2.15765	0.733228	0.339827	219
GO:0016192	II	Unbiased	2.31973	1.1371	0.490184	517
GO:0016226	I	BnC Biased	2.24401	0.978669	0.436124	79
GO:0016226	I	Unbiased	2.83673	1.2085	0.426017	56
GO:0016298	I	BnA Biased	1.73912	0.556781	0.320151	43
GO:0016298	I	Unbiased	2.30126	0.646529	0.280945	13
GO:0016311	II	BnA Biased	2.73581	1.32135	0.482983	40
GO:0016311	II	BnC Biased	1.77013	0.649806	0.367095	40
GO:0016311	II	Unbiased	2.50578	1.04799	0.418229	74
GO:0016413	II	BnA Biased	1.33128	0.542305	0.407355	26
GO:0016413	II	BnC Biased	2.7659	1.18004	0.426638	31
GO:0016413	II	Unbiased	2.21777	0.963211	0.434315	113
GO:0016491	I	BnA Biased	1.95326	1.4409	0.737689	57
GO:0016491	I	BnC Biased	1.92283	0.967872	0.503357	350
GO:0016491	I	Unbiased	2.23221	1.16508	0.521943	715
GO:0016579	II	BnA Biased	4.59465	3.2554	0.708519	46
GO:0016579	II	BnC Biased	2.29813	0.769392	0.33479	30
GO:0016579	II	Unbiased	2.07776	0.681958	0.328218	155
GO:0016592	I	BnA Biased	2.90859	1.0509	0.361309	12
GO:0016592	I	BnC Biased	1.5688	0.280284	0.178662	7
GO:0016592	I	Unbiased	1.91265	1.04623	0.547004	116
GO:0016614	I	BnA Biased	1.55767	0.512503	0.329018	23
GO:0016614	I	Unbiased	1.85264	0.760891	0.410707	72
GO:0016705	I	BnA Biased	2.55355	1.52451	0.597015	57
GO:0016705	I	BnC Biased	4.21687	5.63738	1.33686	41
GO:0016705	I	Unbiased	2.38018	2.12549	0.892993	98
GO:0016706	I	BnA Biased	4.11869	6.80219	1.65154	19
GO:0016706	I	BnC Biased	1.83364	0.555853	0.303143	16
GO:0016706	I	Unbiased	2.21945	0.922508	0.415646	68
GO:0016709	I	BnA Biased	1.86694	0.857736	0.459434	41
GO:0016709	I	BnC Biased	2.30069	1.109	0.482029	26
GO:0016709	I	Unbiased	3.74282	2.44826	0.654122	82
GO:0016740	I	BnA Biased	2.12792	1.55797	0.732154	132
GO:0016740	I	BnC Biased	2.39989	1.44884	0.603711	228
GO:0016740	I	Unbiased	2.15168	1.75895	0.817478	544
GO:0016747	I	BnA Biased	2.21292	0.803138	0.362932	29
GO:0016747	I	BnC Biased	2.47384	1.06175	0.429192	28
GO:0016747	I	Unbiased	2.02551	1.06319	0.524898	101
GO:0016757	I	BnA Biased	1.81742	1.14617	0.63066	302
GO:0016757	I	BnC Biased	2.23049	0.963096	0.431788	361
GO:0016757	I	Unbiased	2.48018	1.83787	0.741022	950
GO:0016779	II	BnA Biased	0.805143	0.195007	0.242201	5
GO:0016779	II	BnC Biased	4.25742	6.14821	1.44412	83
GO:0016779	II	Unbiased	1.89511	0.6047	0.319085	114
GO:0016787	I	BnA Biased	2.07368	1.08565	0.523538	204
GO:0016787	I	BnC Biased	2.0652	1.13399	0.549092	498
GO:0016787	I	Unbiased	2.15304	1.57577	0.731882	1123
GO:0016788	I	BnA Biased	1.67457	1.02635	0.612902	43
GO:0016788	I	BnC Biased	1.86074	0.97563	0.524325	138
GO:0016788	I	Unbiased	2.17261	0.838595	0.385985	158
GO:0016791	II	BnA Biased	2.69801	1.34951	0.500188	57
GO:0016791	II	BnC Biased	1.86238	0.732809	0.39348	51
GO:0016791	II	Unbiased	3.1883	1.86666	0.585472	87
GO:0016798	I	BnA Biased	4.2675	2.11454	0.495497	6
GO:0016798	I	BnC Biased	3.71046	2.4359	0.656496	65
GO:0016798	I	Unbiased	1.71337	0.640461	0.373801	60
GO:0016829	I	BnA Biased	2.31646	1.32508	0.57203	63
GO:0016829	I	BnC Biased	2.38139	0.919832	0.386258	116
GO:0016829	I	Unbiased	2.33705	1.116	0.477524	181
GO:0016874	I	BnA Biased	3.3565	2.10329	0.626631	39
GO:0016874	I	BnC Biased	1.86272	0.517406	0.277769	65
GO:0016874	I	Unbiased	2.13117	1.21342	0.56937	281
GO:0016887	I	BnA Biased	1.82739	0.512961	0.280707	95
GO:0016887	I	BnC Biased	2.16269	1.52812	0.706581	264
GO:0016887	I	Unbiased	2.17781	1.09459	0.502609	464
GO:0018024	II	BnA Biased	1.88058	0.996739	0.530017	27
GO:0018024	II	Unbiased	2.51124	0.95668	0.380959	67
GO:0018105	II	BnA Biased	1.91399	0.78314	0.409167	54
GO:0018105	II	BnC Biased	2.45618	1.52671	0.621581	77
GO:0018105	II	Unbiased	2.51706	1.53537	0.609986	215
GO:0018298	I	BnA Biased	0.922755	0.190093	0.206006	15
GO:0018298	I	BnC Biased	2.12269	0.607419	0.286156	190
GO:0018298	I	Unbiased	2.26369	0.738146	0.32608	152
GO:0019344	II	BnC Biased	2.95262	1.97154	0.667724	54
GO:0019344	II	Unbiased	4.79862	5.53324	1.15309	137
GO:0019760	II	BnA Biased	1.87815	0.776908	0.413657	19
GO:0019760	II	BnC Biased	1.85004	1.0285	0.555938	50
GO:0019760	II	Unbiased	2.13266	1.66786	0.782055	170
GO:0019825	I	BnA Biased	2.23695	1.21938	0.545108	67
GO:0019825	I	BnC Biased	4.37986	4.66115	1.06422	60
GO:0019825	I	Unbiased	3.3285	2.23372	0.671089	120
GO:0019898	II	BnA Biased	2.68814	0.650997	0.242173	4
GO:0019898	II	BnC Biased	2.08874	0.759336	0.363537	147
GO:0019898	II	Unbiased	2.10576	0.744294	0.353457	79
GO:0019901	II	BnA Biased	1.70968	0.557862	0.326297	22
GO:0019901	II	BnC Biased	0.993366	0.323523	0.325684	32
GO:0019901	II	Unbiased	1.91807	0.790726	0.41225	86
GO:0020037	I	BnA Biased	2.06813	1.23082	0.595138	166
GO:0020037	I	BnC Biased	3.4109	3.50849	1.02861	306
GO:0020037	I	Unbiased	2.71812	2.01109	0.739882	343
GO:0022625	II	BnA Biased	0.651194	0.313577	0.481541	10
GO:0022625	II	BnC Biased	1.6492	0.889525	0.539369	815
GO:0022625	II	Unbiased	1.29943	0.921546	0.709195	247
GO:0022857	I	BnA Biased	2.11958	0.877225	0.413868	136
GO:0022857	I	BnC Biased	2.09887	1.03725	0.494193	54
GO:0022857	I	Unbiased	2.31762	1.10335	0.476069	375
GO:0030001	I	BnA Biased	3.46394	2.48352	0.716962	31
GO:0030001	I	BnC Biased	1.86183	0.7894	0.423992	57
GO:0030001	I	Unbiased	3.20823	2.93775	0.915693	172
GO:0030076	I	BnC Biased	2.30538	0.677231	0.293761	161
GO:0030076	I	Unbiased	2.37419	0.347882	0.146527	48
GO:0030136	II	BnA Biased	1.22761	0.489901	0.399069	59
GO:0030136	II	BnC Biased	1.53535	0.374985	0.244235	18
GO:0030136	II	Unbiased	2.21915	0.826203	0.372306	122
GO:0030145	I	BnA Biased	0.443068	0.261066	0.589225	15
GO:0030145	I	BnC Biased	1.7535	1.24166	0.708101	60
GO:0030145	I	Unbiased	2.38511	1.26282	0.529459	107
GO:0030154	II	BnA Biased	2.05041	2.04516	0.99744	214
GO:0030154	II	BnC Biased	1.82608	0.804785	0.440718	308
GO:0030154	II	Unbiased	2.05775	1.02063	0.495994	623
GO:0030176	I	BnA Biased	1.85566	0.456886	0.246212	46
GO:0030176	I	BnC Biased	1.12717	0.559111	0.496031	21
GO:0030176	I	Unbiased	2.83612	1.77831	0.627021	68
GO:0030246	I	BnA Biased	1.53396	0.856037	0.558056	46
GO:0030246	I	BnC Biased	2.66552	2.49864	0.937393	94
GO:0030246	I	Unbiased	2.24369	1.45295	0.64757	280
GO:0030247	I	BnA Biased	1.64877	0.457079	0.277225	15
GO:0030247	I	BnC Biased	2.72392	1.01639	0.373136	40
GO:0030247	I	Unbiased	1.84987	0.879191	0.475271	53
GO:0030276	II	BnA Biased	1.17396	0.499903	0.425826	45
GO:0030276	II	Unbiased	2.45359	0.938886	0.382658	176
GO:0030433	I	BnA Biased	1.76498	0.418521	0.237125	31
GO:0030433	I	BnC Biased	1.88631	0.529415	0.280662	64
GO:0030433	I	Unbiased	2.15286	0.81159	0.376983	117
GO:0031047	I	BnA Biased	0.938849	0.288547	0.307341	9
GO:0031047	I	BnC Biased	1.61755	0.129665	0.0801613	11
GO:0031047	I	Unbiased	1.9035	0.541114	0.284273	141
GO:0031201	II	BnA Biased	3.12141	0.885561	0.283706	10
GO:0031201	II	BnC Biased	2.07536	0.676123	0.325786	140
GO:0031201	II	Unbiased	2.09215	1.06134	0.507298	185
GO:0031348	I	BnA Biased	2.10987	0.814953	0.386258	14
GO:0031348	I	BnC Biased	1.65949	0.307758	0.185453	15
GO:0031348	I	Unbiased	2.42467	1.16768	0.481583	91
GO:0031409	I	BnC Biased	2.28355	0.645518	0.282682	182
GO:0031409	I	Unbiased	2.37419	0.347882	0.146527	48
GO:0031625	II	BnA Biased	0.845213	0.11151	0.131931	9
GO:0031625	II	BnC Biased	1.96151	0.809642	0.412765	121
GO:0031625	II	Unbiased	2.44272	1.89138	0.774292	293
GO:0031902	II	BnA Biased	1.26377	0.846522	0.669838	41
GO:0031902	II	BnC Biased	2.15364	0.855209	0.397099	128
GO:0031902	II	Unbiased	2.34996	1.20038	0.510808	233
GO:0032259	I	BnA Biased	1.54347	0.777741	0.503893	52
GO:0032259	I	BnC Biased	1.93779	1.06573	0.549969	267
GO:0032259	I	Unbiased	2.13857	1.09306	0.511116	348
GO:0032580	II	BnC Biased	2.67235	1.66528	0.623152	85
GO:0032580	II	Unbiased	3.1457	1.60757	0.511038	77
GO:0034976	II	BnA Biased	2.03134	0.28323	0.13943	19
GO:0034976	II	BnC Biased	2.70561	0.629535	0.232678	13
GO:0034976	II	Unbiased	1.90958	0.935641	0.489972	112
GO:0035091	II	BnA Biased	1.90192	0.72811	0.382829	30
GO:0035091	II	BnC Biased	2.33215	0.929935	0.398745	56
GO:0035091	II	Unbiased	2.27463	0.891885	0.392101	190
GO:0035556	II	BnA Biased	2.18679	1.05554	0.482688	95
GO:0035556	II	BnC Biased	2.24002	1.17623	0.525098	196
GO:0035556	II	Unbiased	2.49791	1.80354	0.722019	379
GO:0036459	II	BnA Biased	2.94078	1.36039	0.462594	30
GO:0036459	II	BnC Biased	2.83991	0.508952	0.179214	16
GO:0036459	II	Unbiased	1.90287	0.55076	0.289437	99
GO:0040008	II	BnA Biased	1.65437	1.17809	0.712105	44
GO:0040008	II	BnC Biased	2.26215	1.45108	0.641459	139
GO:0040008	II	Unbiased	2.13189	1.26758	0.594579	262
GO:0042023	II	BnA Biased	1.66643	0.554506	0.33275	15
GO:0042023	II	BnC Biased	1.93406	0.801701	0.414518	21
GO:0042023	II	Unbiased	2.40583	2.35193	0.977599	117
GO:0042128	I	BnA Biased	2.74001	0.688332	0.251215	15
GO:0042128	I	BnC Biased	2.40797	2.34405	0.973455	84
GO:0042128	I	Unbiased	2.53092	1.35198	0.534184	117
GO:0042147	II	BnC Biased	1.86719	0.558531	0.29913	65
GO:0042147	II	Unbiased	2.41543	1.12778	0.466909	104
GO:0042254	II	BnA Biased	2.07396	1.60681	0.774752	41
GO:0042254	II	BnC Biased	1.73467	1.06416	0.613466	642
GO:0042254	II	Unbiased	1.50014	1.13797	0.758576	339
GO:0042335	I	BnA Biased	1.76498	0.418521	0.237125	31
GO:0042335	I	BnC Biased	1.50643	0.609526	0.404617	141
GO:0042335	I	Unbiased	2.17183	1.30281	0.59987	64
GO:0042393	II	BnA Biased	0.791663	0.293061	0.370184	21
GO:0042393	II	BnC Biased	1.37897	0.451508	0.327426	63
GO:0042393	II	Unbiased	1.97685	1.08437	0.548532	144
GO:0042538	II	BnA Biased	2.70969	1.7591	0.649189	54
GO:0042538	II	BnC Biased	2.31047	1.28908	0.557932	135
GO:0042538	II	Unbiased	2.34103	0.995475	0.42523	182
GO:0042542	II	BnA Biased	1.12768	0.381451	0.338262	18
GO:0042542	II	BnC Biased	5.56672	5.20148	0.934388	71
GO:0042542	II	Unbiased	3.16176	1.99723	0.631684	181
GO:0042626	I	BnA Biased	1.95411	1.14956	0.588278	51
GO:0042626	I	BnC Biased	2.94456	0.971304	0.329864	49
GO:0042626	I	Unbiased	2.26347	1.05818	0.467505	218
GO:0042651	I	BnA Biased	0.522891	0.210613	0.402787	3
GO:0042651	I	BnC Biased	2.12223	0.60809	0.286533	59
GO:0042651	I	Unbiased	2.01038	0.968771	0.481884	93
GO:0042742	I	BnA Biased	1.61058	0.987359	0.613047	119
GO:0042742	I	BnC Biased	2.66508	3.04497	1.14254	651
GO:0042742	I	Unbiased	2.24083	1.51304	0.675213	886
GO:0042744	I	BnA Biased	1.75332	0.988239	0.563638	79
GO:0042744	I	BnC Biased	3.87485	3.90047	1.00661	138
GO:0042744	I	Unbiased	2.3529	2.08976	0.88816	130
GO:0042752	II	BnC Biased	2.1547	0.935607	0.434217	82
GO:0042752	II	Unbiased	1.89383	0.743822	0.39276	87
GO:0042802	II	BnA Biased	1.33119	1.3868	1.04177	59
GO:0042802	II	BnC Biased	1.98702	0.79451	0.39985	233
GO:0042802	II	Unbiased	2.08889	0.949588	0.454589	631
GO:0043130	II	BnA Biased	1.35463	0.307658	0.227116	13
GO:0043130	II	BnC Biased	2.26958	0.825515	0.363731	67
GO:0043130	II	Unbiased	2.28152	1.21749	0.533629	64
GO:0043161	II	BnA Biased	2.97521	2.13793	0.718581	117
GO:0043161	II	BnC Biased	2.21606	1.13405	0.511742	176
GO:0043161	II	Unbiased	2.23824	1.34179	0.599484	266
GO:0043231	I	BnA Biased	2.36365	1.51952	0.642871	105
GO:0043231	I	BnC Biased	2.04906	0.851184	0.415403	79
GO:0043231	I	Unbiased	2.42504	1.21924	0.502772	282
GO:0043531	I	BnA Biased	2.00619	1.00198	0.499445	41
GO:0043531	I	BnC Biased	2.75361	0.689215	0.250295	45
GO:0043531	I	Unbiased	5.27908	5.13692	0.973071	32
GO:0043565	II	BnA Biased	1.87142	1.65642	0.885112	500
GO:0043565	II	BnC Biased	2.07764	1.04829	0.504555	567
GO:0043565	II	Unbiased	2.23435	1.28876	0.576793	1268
GO:0043621	II	BnA Biased	1.15644	0.317339	0.27441	21
GO:0043621	II	BnC Biased	2.02787	0.73182	0.360882	105
GO:0043621	II	Unbiased	2.07225	1.40112	0.676133	237
GO:0043622	II	BnA Biased	1.45944	0.70508	0.483118	24
GO:0043622	II	BnC Biased	2.00258	0.702173	0.350634	54
GO:0043622	II	Unbiased	2.10546	0.72025	0.342086	76
GO:0044212	II	BnA Biased	1.53341	1.15883	0.755722	274
GO:0044212	II	BnC Biased	2.10254	1.07656	0.512031	282
GO:0044212	II	Unbiased	2.33529	1.3898	0.595128	642
GO:0044550	I	BnA Biased	1.66402	0.766295	0.460508	33
GO:0044550	I	BnC Biased	1.73551	0.490822	0.282811	14
GO:0044550	I	Unbiased	2.79469	0.95788	0.34275	27
GO:0045271	II	BnC Biased	2.3808	0.661505	0.27785	127
GO:0045271	II	Unbiased	2.34801	0.838506	0.357113	121
GO:0045454	II	BnA Biased	1.83518	0.654214	0.356486	86
GO:0045454	II	BnC Biased	4.968	13.4182	2.70094	327
GO:0045454	II	Unbiased	2.38516	1.64513	0.689735	547
GO:0045490	II	BnA Biased	2.46653	1.27495	0.516899	84
GO:0045490	II	BnC Biased	2.08039	0.904879	0.434956	34
GO:0045490	II	Unbiased	2.57606	1.28553	0.499031	170
GO:0045735	I	BnA Biased	0.842306	0.517101	0.61391	31
GO:0045735	I	BnC Biased	1.64643	1.1497	0.698299	77
GO:0045735	I	Unbiased	3.18578	2.62298	0.823339	95
GO:0045892	II	BnA Biased	2.40579	1.849	0.768563	97
GO:0045892	II	BnC Biased	1.90542	1.03896	0.545266	139
GO:0045892	II	Unbiased	2.24858	1.41609	0.62977	409
GO:0045893	II	BnA Biased	2.28242	1.42952	0.626316	153
GO:0045893	II	BnC Biased	2.24045	1.27492	0.569046	256
GO:0045893	II	Unbiased	2.27797	1.41511	0.621215	660
GO:0045944	I	BnA Biased	2.93912	3.07859	1.04745	79
GO:0045944	I	BnC Biased	1.15261	0.373179	0.323768	22
GO:0045944	I	Unbiased	1.91845	0.713054	0.371682	128
GO:0046777	II	BnA Biased	1.16286	0.58394	0.502159	64
GO:0046777	II	BnC Biased	2.18823	0.728122	0.332745	82
GO:0046777	II	Unbiased	2.45085	1.49531	0.610122	517
GO:0046872	I	BnA Biased	2.1743	1.83147	0.842327	1013
GO:0046872	I	BnC Biased	2.16131	1.29191	0.597744	2237
GO:0046872	I	Unbiased	2.19092	1.423	0.649499	4968
GO:0048046	I	BnA Biased	1.78025	1.53038	0.859644	209
GO:0048046	I	BnC Biased	2.67327	2.41066	0.901764	970
GO:0048046	I	Unbiased	2.53307	1.99577	0.787883	1351
GO:0048316	II	BnA Biased	2.29049	1.47539	0.644137	64
GO:0048316	II	BnC Biased	1.97376	0.922556	0.46741	132
GO:0048316	II	Unbiased	2.38749	0.99292	0.415884	105
GO:0048364	II	BnA Biased	2.06832	1.2186	0.589173	123
GO:0048364	II	BnC Biased	2.26545	1.29339	0.570917	227
GO:0048364	II	Unbiased	1.94092	0.953698	0.491365	491
GO:0048366	II	BnA Biased	2.15019	1.19139	0.554084	111
GO:0048366	II	BnC Biased	1.94623	0.975237	0.501089	137
GO:0048366	II	Unbiased	2.1263	1.02698	0.482988	441
GO:0048544	I	BnA Biased	1.03946	0.33598	0.323224	13
GO:0048573	II	BnA Biased	1.19818	0.285039	0.237893	46
GO:0048573	II	Unbiased	2.11498	1.13096	0.534737	183
GO:0048868	II	BnC Biased	1.75748	0.717003	0.407972	17
GO:0048868	II	Unbiased	2.08919	0.973102	0.46578	90
GO:0050660	I	BnA Biased	1.4679	0.484196	0.329856	31
GO:0050660	I	BnC Biased	2.63853	0.853291	0.323397	66
GO:0050660	I	Unbiased	2.06473	0.902419	0.437065	305
GO:0050832	I	BnA Biased	1.79476	1.14188	0.636231	156
GO:0050832	I	BnC Biased	1.90832	1.35214	0.708549	279
GO:0050832	I	Unbiased	2.64106	2.09942	0.794915	523
GO:0050897	I	BnA Biased	1.80882	0.339185	0.187518	15
GO:0050897	I	BnC Biased	3.4231	3.7246	1.08808	146
GO:0050897	I	Unbiased	2.76852	1.08746	0.392794	114
GO:0051017	II	BnA Biased	1.06796	0.356431	0.333748	19
GO:0051017	II	BnC Biased	2.54662	1.22624	0.481516	30
GO:0051017	II	Unbiased	2.52039	0.666433	0.264417	78
GO:0051028	II	BnC Biased	2.04631	0.43284	0.211522	53
GO:0051028	II	Unbiased	1.96873	0.501944	0.254958	150
GO:0051287	I	BnA Biased	1.65641	0.451777	0.272745	13
GO:0051287	I	BnC Biased	2.23267	0.846024	0.378929	115
GO:0051287	I	Unbiased	2.13199	1.27793	0.599404	231
GO:0051301	I	BnA Biased	1.85408	0.955689	0.515451	229
GO:0051301	I	BnC Biased	1.89348	0.78967	0.417046	124
GO:0051301	I	Unbiased	1.94583	1.00842	0.518247	527
GO:0051321	I	BnA Biased	2.39471	0.765676	0.319736	42
GO:0051321	I	BnC Biased	2.07985	0.54516	0.262115	10
GO:0051321	I	Unbiased	2.25313	1.09191	0.484617	119
GO:0051537	I	BnA Biased	1.45288	0.344733	0.237276	32
GO:0051537	I	BnC Biased	2.20774	1.17487	0.532161	214
GO:0051537	I	Unbiased	3.50905	2.32417	0.662338	112
GO:0051607	I	BnC Biased	2.84998	3.4015	1.19352	81
GO:0051607	I	Unbiased	2.11746	0.724615	0.34221	160
GO:0051707	I	BnA Biased	1.79418	0.400194	0.223051	17
GO:0051707	I	BnC Biased	1.07679	0.410485	0.381212	17
GO:0051707	I	Unbiased	2.37102	1.16621	0.491859	111
GO:0052689	I	BnA Biased	1.27334	0.623824	0.489912	46
GO:0052689	I	BnC Biased	2.10974	1.85677	0.880094	102
GO:0052689	I	Unbiased	2.16517	0.776912	0.358823	177
GO:0055085	I	BnA Biased	2.07751	1.08565	0.522573	173
GO:0055085	I	BnC Biased	1.9887	1.41336	0.710694	228
GO:0055085	I	Unbiased	2.47138	1.64038	0.663749	785
GO:0055114	I	BnA Biased	1.86963	1.85075	0.9899	394
GO:0055114	I	BnC Biased	2.88557	6.33505	2.19542	1693
GO:0055114	I	Unbiased	2.40238	1.92647	0.8019	2626
GO:0061025	II	BnA Biased	0.815069	0.400873	0.491827	7
GO:0061025	II	BnC Biased	1.87719	0.736303	0.392236	53
GO:0061025	II	Unbiased	2.38498	1.13121	0.474308	143
GO:0061077	I	BnC Biased	2.30863	0.637752	0.276247	25
GO:0061077	I	Unbiased	1.38165	0.622861	0.450808	121
GO:0071215	II	BnA Biased	1.59513	NA	NA	1
GO:0071215	II	BnC Biased	2.19115	0.888567	0.405525	51
GO:0071215	II	Unbiased	1.8886	0.932851	0.493937	131
GO:0071281	I	BnA Biased	2.70907	1.2646	0.466802	39
GO:0071281	I	BnC Biased	2.37321	1.33508	0.562562	77
GO:0071281	I	Unbiased	2.91438	1.58549	0.544024	57
GO:0071472	II	BnA Biased	0.416144	0.133442	0.320662	10
GO:0071472	II	BnC Biased	2.19456	0.546218	0.248897	42
GO:0071472	II	Unbiased	2.66812	1.03041	0.386191	128
GO:0080022	II	BnA Biased	3.20313	1.29463	0.404176	24
GO:0080022	II	BnC Biased	1.66718	0.710159	0.425965	30
GO:0080022	II	Unbiased	2.09767	1.34097	0.639269	183
GO:0080043	I	BnA Biased	1.90123	1.27939	0.672925	35
GO:0080043	I	BnC Biased	2.24693	1.90431	0.847518	10
GO:0080043	I	Unbiased	3.38137	1.60423	0.474431	49
GO:0080044	I	BnA Biased	1.90123	1.27939	0.672925	35
GO:0080044	I	BnC Biased	2.24693	1.90431	0.847518	10
GO:0080044	I	Unbiased	3.38137	1.60423	0.474431	49
GO:0080147	II	BnA Biased	2.93874	0.6453	0.219584	15
GO:0080147	II	BnC Biased	2.14844	1.04951	0.488498	19
GO:0080147	II	Unbiased	2.39486	1.68136	0.70207	105
GO:0080156	I	BnA Biased	1.83936	0.529144	0.287678	23
GO:0080156	I	BnC Biased	1.8148	0.831352	0.458096	23
GO:0080156	I	Unbiased	1.65338	0.465553	0.281577	28
GO:0080167	II	BnA Biased	2.40099	1.4246	0.593338	35
GO:0080167	II	BnC Biased	1.89721	1.27338	0.671186	345
GO:0080167	II	Unbiased	2.28746	1.39366	0.609259	299
GO:0090351	II	BnC Biased	1.90993	0.616462	0.322767	53
GO:0090351	II	Unbiased	2.22173	1.16475	0.524252	59
GO:2000022	II	BnA Biased	2.03063	0.828111	0.40781	41
GO:2000022	II	BnC Biased	1.65657	0.556456	0.335908	53
GO:2000022	II	Unbiased	1.91954	0.640681	0.333768	72

## Sheet: PRV_Gen
GO	Class	Generation	avg_exp_response	sd_exp_response	PRV	Total Gene Count
GO:0005634	I	S1	2.03576	1.6376	0.804417	16631
GO:0005634	I	S5	1.99952	1.91701	0.958735	11454
GO:0005634	I	S10	2.53862	2.56427	1.0101	10114
GO:0005737	I	S1	2.09136	2.21072	1.05707	8163
GO:0016021	I	S1	2.13142	1.06752	0.500849	7580
GO:0005515	II	S1	2.07111	1.14552	0.553094	7121
GO:0005737	I	S5	2.03456	2.40346	1.18131	5751			Class	Generation	Mean PRV	SD PRV	Total GO Terms
GO:0005829	II	S1	2.07555	1.30278	0.627677	5277			I	S1	0.523	0.231	180
GO:0016021	I	S5	2.04308	1.09806	0.537451	5197			II	S1	0.464	0.229	195
GO:0005737	I	S10	2.47691	2.81848	1.1379	4967			I	S5	0.583	0.375	174
GO:0005515	II	S5	1.98393	1.17178	0.590636	4891			II	S5	0.508	0.248	194
GO:0016021	I	S10	2.59841	1.83778	0.707273	4633			I	S10	0.714	0.317	172
GO:0005515	II	S10	2.55998	2.07102	0.809	4315			II	S10	0.636	0.22	190
GO:0005524	I	S1	2.09199	1.29823	0.620573	3904
GO:0005829	II	S5	1.95755	1.24754	0.637296	3663
GO:0046872	I	S1	2.09094	1.17004	0.559573	3598
GO:0016020	I	S1	2.20655	1.1524	0.522264	3517
GO:0006355	II	S1	2.0002	1.01622	0.508058	3452
GO:0003677	II	S1	1.98389	0.981383	0.494677	3296
GO:0005829	II	S10	2.44536	2.08549	0.852836	3191
GO:0006351	II	S1	1.98791	1.03038	0.518325	3077
GO:0003700	II	S1	2.04605	1.06491	0.520472	2883
GO:0005524	I	S5	1.99895	1.26769	0.634178	2647
GO:0005576	I	S1	2.24752	1.46077	0.649949	2518
GO:0046872	I	S5	2.02664	1.15688	0.570837	2440
GO:0016020	I	S5	2.11502	1.14618	0.541924	2435
GO:0005524	I	S10	2.68024	2.0622	0.769408	2373
GO:0005794	II	S1	2.17427	0.972329	0.447198	2371
GO:0006355	II	S5	1.9944	1.2558	0.629664	2370
GO:0003677	II	S5	1.97609	1.26999	0.642678	2248
GO:0046872	I	S10	2.5017	1.99652	0.798066	2180
GO:0006351	II	S5	2.00167	1.26683	0.63289	2128
GO:0016020	I	S10	2.61283	1.89426	0.724985	2118
GO:0006355	II	S10	2.48376	1.64072	0.660577	2099
GO:0055114	I	S1	2.45535	3.94341	1.60605	2034
GO:0003677	II	S10	2.38997	1.63762	0.685205	1993
GO:0003700	II	S5	2.05639	1.3545	0.658679	1973
GO:0006351	II	S10	2.47925	1.71967	0.693625	1879
GO:0008270	II	S1	2.1306	1.12291	0.527036	1802
GO:0003700	II	S10	2.5526	1.77951	0.697139	1737
GO:0005576	I	S5	2.2388	3.67911	1.64334	1725
GO:0003723	I	S1	1.80466	1.05884	0.586724	1689
GO:0005783	I	S1	2.07867	1.12356	0.540519	1601
GO:0005794	II	S5	2.06515	1.02873	0.498138	1591
GO:0005576	I	S10	2.86216	4.67036	1.63176	1501
GO:0005794	II	S10	2.59357	1.57166	0.605983	1453
GO:0055114	I	S5	2.26452	4.24265	1.87353	1427
GO:0003729	II	S1	1.87663	0.961305	0.51225	1338
GO:0055114	I	S10	2.9592	4.17415	1.41057	1252
GO:0008270	II	S5	2.07511	1.14479	0.551674	1248
GO:0003723	I	S5	1.72037	1.08994	0.633547	1143
GO:0005783	I	S5	2.00141	1.29223	0.645661	1130
GO:0008270	II	S10	2.75273	1.84768	0.671215	1106
GO:0048046	I	S1	2.43979	1.72368	0.706489	1088
GO:0003723	I	S10	2.05228	1.41603	0.689983	1026
GO:0043565	II	S1	1.9842	0.941388	0.474443	1022
GO:0009737	II	S1	2.13105	1.21749	0.571312	981
GO:0005783	I	S10	2.57534	1.80242	0.699878	973
GO:0003729	II	S5	1.75252	0.990364	0.565107	891
GO:0005840	II	S1	1.72116	0.947281	0.550372	844
GO:0000139	II	S1	2.1628	0.877723	0.405827	819
GO:0003729	II	S10	2.01734	1.69738	0.841396	808
GO:0016787	I	S1	2.00666	1.06619	0.531324	799
GO:0048046	I	S5	2.30221	2.1268	0.923808	790
GO:0009735	II	S1	2.07072	1.03969	0.502091	767
GO:0005768	II	S1	2.31656	1.14273	0.493288	751
GO:0015031	II	S1	2.01191	0.69643	0.346153	751
GO:0005802	II	S1	2.32647	1.10439	0.474708	727
GO:0016757	I	S1	2.21693	1.16895	0.527283	719
GO:0042742	I	S1	2.3064	1.86258	0.807572	712
GO:0006508	I	S1	2.16782	0.917035	0.423022	709
GO:0043565	II	S5	2.03749	1.55877	0.765045	700
GO:0009737	II	S5	2.08235	1.30365	0.626048	689
GO:0006952	I	S1	2.17751	1.75584	0.806353	660
GO:0048046	I	S10	2.93573	2.68043	0.913038	652
GO:0005777	I	S1	2.13312	1.15614	0.541994	636
GO:0003824	I	S1	2.1375	0.931815	0.435936	627
GO:0009733	II	S1	2.02531	1.21459	0.599704	626
GO:0005575	I	S1	2.09028	1.47365	0.704998	613
GO:0043565	II	S10	2.43524	1.54253	0.633421	613
GO:0009737	II	S10	2.71382	2.20972	0.814247	608
GO:0009505	I	S1	2.15659	1.34161	0.622095	607
GO:0005840	II	S5	1.72432	0.802976	0.465678	600
GO:0005507	I	S1	2.38109	1.79368	0.753305	583
GO:0000139	II	S5	1.9986	0.805793	0.403178	574
GO:0006979	I	S1	2.31836	1.37678	0.593858	560
GO:0016787	I	S5	1.98056	1.30651	0.659666	541
GO:0009738	II	S1	2.06399	1.02499	0.496606	540
GO:0009416	II	S1	2.12541	1.32696	0.624335	532
GO:0009735	II	S5	2.0079	1.05203	0.523946	532
GO:0006397	I	S1	1.9075	1.51516	0.794314	531
GO:0044212	II	S1	1.96385	1.00409	0.511288	525
GO:0015031	II	S5	1.95235	0.766433	0.392569	522
GO:0005516	II	S1	2.03255	1.00241	0.493178	521
GO:0005840	II	S10	1.32956	1.0862	0.816962	518
GO:0000139	II	S10	2.53381	1.49347	0.589417	514
GO:0042742	I	S5	2.08403	1.68875	0.81033	509
GO:0005768	II	S5	2.13969	1.18399	0.553344	508
GO:0030154	II	S1	1.88837	0.875309	0.463526	507
GO:0055085	I	S1	2.17319	1.36428	0.627777	506
GO:0005975	I	S1	2.14329	0.958542	0.447228	495
GO:0016491	I	S1	2.00752	0.84793	0.422378	490
GO:0016787	I	S10	2.46301	1.90735	0.774397	485
GO:0006508	I	S5	2.03956	0.867483	0.425328	481
GO:0009735	II	S10	2.49363	2.00381	0.803571	479
GO:0005802	II	S5	2.14559	1.13151	0.527365	474
GO:0016757	I	S5	2.00757	1.0394	0.517743	473
GO:0015031	II	S10	2.39944	1.50207	0.62601	471
GO:0022625	II	S1	1.70451	0.955407	0.560517	471
GO:0045893	II	S1	2.13403	0.988064	0.463004	468
GO:0003824	I	S5	1.97846	0.848287	0.42876	452
GO:0005768	II	S10	2.80611	1.74521	0.621932	449
GO:0005777	I	S5	2.06639	1.28295	0.620863	448
GO:0042254	II	S1	1.71937	1.0376	0.603478	441
GO:0042742	I	S10	2.7795	3.13852	1.12917	435
GO:0006952	I	S5	2.12513	1.74675	0.82195	432
GO:0009733	II	S5	1.88626	0.981523	0.520356	430
GO:0015979	II	S1	2.21483	0.713936	0.322343	429
GO:0005507	I	S5	2.27381	1.82992	0.804783	425
GO:0007165	I	S1	2.32624	1.76571	0.759039	425
GO:0005802	II	S10	2.90455	1.67122	0.57538	423
GO:0009505	I	S5	1.97263	1.15418	0.585098	422
GO:0016757	I	S10	2.77122	2.39435	0.864006	421
GO:0050832	I	S1	2.18489	1.42645	0.652873	421
GO:0004722	II	S1	1.96395	0.785637	0.40003	418
GO:0009408	I	S1	2.31313	1.56901	0.678307	416
GO:0006508	I	S10	3.01245	2.26418	0.751609	412
GO:0005575	I	S5	2.01394	0.919248	0.456443	411
GO:0000166	I	S1	1.95759	0.894761	0.457072	406
GO:0045454	II	S1	3.10686	8.05765	2.5935	405
GO:0009733	II	S10	2.48226	1.93865	0.781001	400
GO:0005215	I	S1	1.95281	0.816588	0.41816	399
GO:0006979	I	S5	2.1711	1.19005	0.548134	399
GO:0042802	II	S1	1.927	0.838548	0.435157	399
GO:0005777	I	S10	2.81957	2.13123	0.75587	397
GO:0009908	II	S1	1.78557	0.721296	0.403958	397
GO:0003824	I	S10	2.55304	1.56494	0.61297	396
GO:0016740	I	S1	2.15262	1.51878	0.705551	393
GO:0006952	I	S10	2.62983	2.23062	0.848199	391
GO:0006886	II	S1	2.07192	0.814709	0.393214	386
GO:0009555	II	S1	2.47545	3.06064	1.2364	386
GO:0009738	II	S5	2.1172	1.08635	0.513109	379
GO:0048364	II	S1	1.92059	0.790787	0.411742	379
GO:0051301	I	S1	1.87707	0.783864	0.417599	377
GO:0005507	I	S10	2.84573	2.32411	0.816701	369
GO:0006397	I	S5	1.73484	1.58861	0.915713	365
GO:0009505	I	S10	2.39306	1.8839	0.787235	363
GO:0009416	II	S5	2.11639	1.45723	0.688544	360
GO:0005575	I	S10	2.43954	1.46312	0.59975	357
GO:0016887	I	S1	1.99666	0.691611	0.346384	357
GO:0055085	I	S5	2.11819	1.47055	0.694249	355
GO:0006979	I	S10	2.84837	2.24085	0.786716	354
GO:0020037	I	S1	2.77534	2.14942	0.77447	352
GO:0009753	II	S1	2.18487	1.69079	0.773866	351
GO:0044212	II	S5	2.07628	1.51747	0.730859	351
GO:0016192	II	S1	2.13102	0.91146	0.427712	345
GO:0005516	II	S5	1.95571	0.980192	0.501195	342
GO:0005975	I	S5	1.95772	0.832256	0.425114	338
GO:0030154	II	S5	1.86073	1.01403	0.544961	338
GO:0006970	II	S1	2.05748	0.961666	0.4674	337
GO:0016491	I	S5	1.91452	0.764909	0.399531	336
GO:0006397	I	S10	2.28344	1.56481	0.685287	331
GO:0045893	II	S5	2.22558	1.65915	0.745492	325
GO:0055085	I	S10	2.77317	1.77553	0.640254	325
GO:0044212	II	S10	2.33706	1.46787	0.628082	322
GO:0022625	II	S5	1.71121	0.708107	0.413804	320
GO:0009738	II	S10	2.63635	1.79091	0.679313	318
GO:0010287	I	S1	2.42314	0.860099	0.354953	318
GO:0006413	I	S1	1.90923	0.724214	0.379322	317
GO:0005516	II	S10	2.61788	2.14025	0.817551	316
GO:0006470	II	S1	1.95796	0.664853	0.339563	316
GO:0042254	II	S5	1.75795	0.924815	0.526076	316
GO:0006633	II	S1	1.90487	0.66295	0.34803	313
GO:0009416	II	S10	2.6117	2.34707	0.898674	313
GO:0006357	II	S1	1.90247	0.962859	0.506109	306
GO:0048366	II	S1	1.977	0.839146	0.424453	305
GO:0004722	II	S5	1.89448	0.80349	0.424122	302
GO:0009408	I	S5	2.31494	1.77469	0.766625	301
GO:0009873	II	S1	2.14585	0.887039	0.413375	301
GO:0030154	II	S10	2.32287	1.80233	0.775904	300
GO:0045454	II	S5	3.03707	8.70318	2.86565	300
GO:0046777	II	S1	2.1736	1.18975	0.547362	298
GO:0005759	II	S1	2.24059	0.852932	0.380674	296
GO:0016491	I	S10	2.54525	1.66224	0.653074	296
GO:0035556	II	S1	2.19324	1.03123	0.470184	295
GO:0015979	II	S5	2.25412	0.772557	0.342731	294
GO:0005975	I	S10	2.59203	1.51471	0.58437	292
GO:0050832	I	S5	2.09021	1.54327	0.738331	292
GO:0045892	II	S1	2.1209	1.36902	0.645489	288
GO:0004871	I	S1	1.98654	0.792518	0.398945	285
GO:0007165	I	S5	2.18659	1.76317	0.806357	284
GO:0080167	II	S1	1.99083	1.12048	0.562818	284
GO:0022625	II	S10	1.14289	0.907088	0.793678	281
GO:0009734	II	S1	2.09915	1.32339	0.630441	280
GO:0032259	I	S1	2.01511	0.96592	0.479338	280
GO:0042802	II	S5	1.88168	0.812287	0.431682	276
GO:0045893	II	S10	2.55139	1.55632	0.609986	276
GO:0000166	I	S5	1.86347	0.842655	0.452197	275
GO:0007623	II	S1	1.89586	0.9474	0.49972	275
GO:0005874	II	S1	1.82334	0.678075	0.371885	271
GO:0009055	I	S1	2.33122	1.17949	0.505955	270
GO:0016740	I	S5	1.9844	1.37431	0.692556	270
GO:0005215	I	S5	1.90148	0.772771	0.406405	269
GO:0051301	I	S5	1.81523	0.793715	0.437252	268
GO:0042254	II	S10	1.48485	1.41729	0.9545	265
GO:0009408	I	S10	3.03036	3.74556	1.23601	264
GO:0015979	II	S10	2.12528	0.973983	0.458284	263
GO:0004722	II	S10	2.51806	1.52095	0.604015	260
GO:0004553	I	S1	2.16229	1.24026	0.573588	259
GO:0009908	II	S5	1.72564	0.779958	0.451981	259
GO:0005506	I	S1	2.57394	1.83067	0.711233	258
GO:0009723	II	S1	2.05101	1.01772	0.496204	258
GO:0010228	II	S1	1.73877	0.697684	0.401252	257
GO:0045454	II	S10	3.59859	7.10604	1.97467	255
GO:0000166	I	S10	2.41254	1.53345	0.635617	254
GO:0007165	I	S10	2.77437	2.02081	0.728384	253
GO:0009555	II	S5	2.18721	2.87465	1.3143	253
GO:0048364	II	S5	1.91723	1.18387	0.617489	251
GO:0006629	I	S1	2.19581	1.48199	0.674919	250
GO:0006886	II	S5	2.08404	0.831828	0.399142	249
GO:0016887	I	S5	1.93709	0.739157	0.381581	249
GO:0008017	II	S1	1.85195	0.712182	0.384558	248
GO:0042802	II	S10	2.304	1.21941	0.529257	248
GO:0006096	II	S1	2.46015	0.829646	0.337234	246
GO:0050832	I	S10	2.70817	2.5185	0.929965	245
GO:0020037	I	S5	2.4403	2.24746	0.920977	243
GO:0043161	II	S1	2.20435	1.22972	0.557862	243
GO:0009753	II	S5	2.15234	1.75389	0.814878	242
GO:0010468	II	S1	2.28234	2.20957	0.968115	241
GO:0016740	I	S10	2.55937	2.07031	0.808915	241
GO:0022857	I	S1	2.06836	0.689165	0.333195	241
GO:0005747	II	S1	2.28709	0.67247	0.294028	240
GO:0005215	I	S10	2.6326	1.45515	0.552741	239
GO:0006970	II	S5	1.99848	1.11423	0.557541	237
GO:0008168	I	S1	1.91683	0.790003	0.41214	237
GO:0016192	II	S5	1.98587	0.775513	0.390515	235
GO:0051301	I	S10	2.08803	1.32652	0.6353	235
GO:0009742	II	S1	1.90186	0.76506	0.402269	234
GO:0006470	II	S5	1.91691	0.76039	0.396674	233
GO:0009908	II	S10	1.97268	1.12316	0.569361	232
GO:0005759	II	S5	2.16673	1.04194	0.480878	226
GO:0009555	II	S10	2.86306	2.16233	0.755252	226
GO:0005623	II	S1	2.13375	1.06794	0.500498	225
GO:0006413	I	S5	1.94209	1.02108	0.525762	225
GO:0006633	II	S5	1.9235	0.814947	0.423679	225
GO:0000398	II	S1	1.69382	0.492591	0.290816	224
GO:0007169	II	S1	1.98322	1.11265	0.561032	223
GO:0009860	II	S1	2.14678	1.25892	0.586421	222
GO:0004519	I	S1	1.96531	0.916071	0.466119	221
GO:0010287	I	S5	2.36679	1.1564	0.488593	221
GO:0006886	II	S10	2.56851	1.49039	0.580255	220
GO:0020037	I	S10	3.40659	3.46964	1.01851	220
GO:0006970	II	S10	2.68431	2.00628	0.747408	218
GO:0016887	I	S10	2.58025	1.96999	0.763488	217
GO:0032259	I	S5	1.89823	0.94554	0.498117	215
GO:0008565	I	S1	2.03121	0.62355	0.306984	212
GO:0009873	II	S5	2.2553	1.72892	0.766604	212
GO:0048364	II	S10	2.42902	1.36883	0.563535	211
GO:0006357	II	S5	1.8897	0.895746	0.474014	210
GO:0009739	II	S1	1.80945	1.17726	0.650615	209
GO:0000502	II	S1	1.85421	0.439318	0.236929	208
GO:0006486	I	S1	2.04756	0.816654	0.398842	208
GO:0080167	II	S5	1.91332	0.989695	0.517265	206
GO:0000981	II	S1	1.95261	1.10221	0.564481	204
GO:0004871	I	S5	1.98346	0.877019	0.442166	203
GO:0035556	II	S5	2.24733	1.24435	0.553701	203
GO:0009753	II	S10	2.95658	3.91098	1.3228	202
GO:0045892	II	S5	2.01417	1.28614	0.638545	202
GO:0048366	II	S5	1.93873	0.852121	0.439526	201
GO:0005874	II	S5	1.73371	0.744925	0.429672	200
GO:0010287	I	S10	2.69238	3.39583	1.26128	198
GO:0016192	II	S10	2.63645	1.36582	0.518051	198
GO:0043231	I	S1	2.31678	1.24366	0.536806	198
GO:0009734	II	S5	2.06338	1.11395	0.539869	197
GO:0006869	I	S1	2.37003	2.15076	0.907484	196
GO:0009853	II	S1	2.29352	0.74205	0.323542	196
GO:0001135	II	S1	1.93071	1.11245	0.576188	195
GO:0006413	I	S10	2.07507	1.2321	0.593766	195
GO:0007623	II	S5	1.88394	1.08984	0.578488	195
GO:0009055	I	S5	2.4351	1.55644	0.63917	195
GO:0006470	II	S10	2.44027	1.15495	0.473288	194
GO:0040008	II	S1	1.92252	0.965328	0.502117	193
GO:0006633	II	S10	2.24581	1.35693	0.604206	191
GO:0046777	II	S5	2.1066	1.34063	0.636394	191
GO:0004553	I	S5	2.02561	1.23325	0.608829	190
GO:0009617	I	S1	2.15908	0.897176	0.415537	190
GO:0004386	I	S1	1.82608	0.820308	0.449218	189
GO:0030246	I	S1	2.12083	1.41792	0.668567	189
GO:0080167	II	S10	2.44963	1.85039	0.755374	189
GO:0009451	I	S1	1.90742	0.87718	0.459877	185
GO:0009965	II	S1	2.00071	0.927511	0.463592	184
GO:0015297	I	S1	2.11748	0.87023	0.410974	184
GO:0031625	II	S1	2.07544	1.03646	0.499394	183
GO:0048366	II	S10	2.46083	1.40722	0.571847	183
GO:0004721	II	S1	1.89451	0.829241	0.437708	182
GO:0005506	I	S5	2.28862	1.92829	0.842557	182
GO:0009734	II	S10	2.2255	1.32386	0.594861	182
GO:0010119	II	S1	1.85348	0.885952	0.477992	182
GO:0004871	I	S10	2.62135	2.43414	0.928581	180
GO:0005759	II	S10	2.71148	1.70198	0.627694	180
GO:0008026	I	S1	1.9259	1.08476	0.563249	180
GO:0009873	II	S10	2.62116	1.54161	0.588141	180
GO:0006357	II	S10	2.22905	1.37878	0.618551	179
GO:0006629	I	S5	2.06057	1.3927	0.675882	179
GO:0010228	II	S5	1.61238	0.578982	0.359085	179
GO:0005874	II	S10	2.3328	1.66595	0.71414	178
GO:0006396	I	S1	2.00472	0.923929	0.460877	178
GO:0008168	I	S5	1.86557	0.959924	0.514547	178
GO:0008152	I	S1	2.27284	1.58372	0.696804	177
GO:0031902	II	S1	2.07949	0.880043	0.423202	175
GO:0050660	I	S1	1.99507	0.721857	0.361821	175
GO:0046777	II	S10	2.70604	1.71907	0.635271	174
GO:0006096	II	S5	2.18563	0.892174	0.4082	173
GO:0006417	I	S1	1.93111	0.677821	0.351001	172
GO:0032259	I	S10	2.14838	1.34293	0.625091	172
GO:0035556	II	S10	2.85048	2.34378	0.822239	172
GO:0007166	II	S1	2.14	0.945635	0.441886	171
GO:0009742	II	S5	2.03603	1.06521	0.523182	169
GO:0016042	I	S1	2.00408	1.28419	0.640786	169
GO:0009723	II	S5	1.86232	0.869124	0.466688	168
GO:0009644	I	S1	2.33591	0.953608	0.408239	167
GO:0043161	II	S5	2.13509	1.13618	0.532146	167
GO:0015995	II	S1	2.01539	0.664223	0.329575	166
GO:0022857	I	S5	2.04321	0.797448	0.390293	166
GO:0009058	I	S1	2.53719	2.09116	0.824205	165
GO:0008017	II	S5	1.77534	0.795675	0.448183	164
GO:0009637	I	S1	2.26797	0.799315	0.352437	164
GO:0010468	II	S5	2.04473	2.09151	1.02288	164
GO:0000287	I	S1	2.49992	1.33689	0.534775	163
GO:0009524	II	S1	1.75543	0.5755	0.32784	163
GO:0051537	I	S1	2.22976	1.03905	0.465993	163
GO:0005623	II	S5	2.065	0.968773	0.469138	162
GO:0015450	II	S1	1.78861	0.600263	0.335604	162
GO:0005198	I	S1	2.18454	0.899574	0.411791	161
GO:0007623	II	S10	2.22876	1.44154	0.646789	161
GO:0016032	II	S1	1.8385	0.771803	0.419799	161
GO:0043621	II	S1	1.91418	0.844439	0.441149	161
GO:0004601	I	S1	2.39956	1.79566	0.748326	160
GO:0009620	I	S1	2.19133	0.813087	0.371048	160
GO:0009788	II	S1	1.90337	0.848365	0.445717	160
GO:0006096	II	S10	2.80724	1.37174	0.488644	159
GO:0008017	II	S10	2.42391	1.73195	0.714528	159
GO:0009055	I	S10	2.89631	2.04457	0.705922	159
GO:0016874	I	S1	2.01045	0.879997	0.437711	159
GO:0042538	II	S1	2.25995	1.01136	0.447513	159
GO:0004222	II	S1	2.03182	0.636508	0.31327	158
GO:0010228	II	S10	2.00381	1.46864	0.732925	158
GO:0022857	I	S10	2.74091	1.49186	0.544293	158
GO:0016829	I	S1	2.27997	0.989667	0.434071	157
GO:0009860	II	S5	1.98375	0.998138	0.503157	156
GO:0051287	I	S1	2.19971	1.27184	0.578184	156
GO:0005747	II	S5	2.18637	0.740405	0.338646	155
GO:0045892	II	S10	2.58195	1.63305	0.632486	155
GO:0006629	I	S10	2.57847	1.66832	0.647022	154
GO:0018298	I	S1	2.14169	0.653939	0.305338	154
GO:0004519	I	S5	1.91177	0.93044	0.486691	153
GO:0005506	I	S10	3.63928	3.33654	0.916812	153
GO:0009739	II	S5	1.65567	0.928459	0.560776	153
GO:0031201	II	S1	2.09118	0.732983	0.350511	153
GO:0006414	I	S1	1.69909	0.799404	0.47049	152
GO:0004675	II	S1	2.13295	0.95882	0.449528	150
GO:0006486	I	S5	1.82943	0.687365	0.375727	150
GO:0009723	II	S10	2.55741	2.13607	0.835245	150
GO:0000502	II	S5	1.69283	0.52352	0.309257	149
GO:0009624	I	S1	2.01416	0.785374	0.389926	149
GO:0018105	II	S1	2.28296	1.27511	0.558531	149
GO:0043161	II	S10	2.96161	2.07256	0.699809	149
GO:0008168	I	S10	2.0611	1.06341	0.515946	148
GO:0016788	I	S1	2.04937	0.945588	0.461405	148
GO:0000325	I	S1	2.29986	0.711158	0.309218	147
GO:0005747	II	S10	2.26614	0.982994	0.433775	147
GO:0004553	I	S10	2.52853	1.68318	0.665675	146
GO:0009809	I	S1	2.31565	1.05587	0.455971	146
GO:0042744	I	S1	2.75178	2.49028	0.90497	146
GO:0000398	II	S5	1.6805	0.512874	0.305192	145
GO:0052689	I	S1	2.06302	1.213	0.58797	145
GO:0000398	II	S10	1.96273	0.855655	0.435952	143
GO:0004519	I	S10	2.30634	1.31233	0.569011	143
GO:0008565	I	S5	1.94568	0.617371	0.317303	142
GO:0000149	II	S1	2.11733	0.7528	0.355543	141
GO:0006869	I	S5	2.80531	11.3072	4.03065	140
GO:0000981	II	S5	1.92252	0.990707	0.515316	139
GO:0009853	II	S5	2.26708	0.811512	0.357956	139
GO:0009742	II	S10	2.45733	1.34477	0.547248	138
GO:0006325	II	S1	1.72461	0.524361	0.304045	137
GO:0010468	II	S10	2.61783	2.51417	0.960404	137
GO:0004252	I	S1	2.22211	0.739544	0.332812	136
GO:0006888	I	S1	2.2051	0.982921	0.44575	136
GO:0008283	II	S1	1.76858	0.743659	0.420483	136
GO:0043231	I	S5	1.97408	0.904288	0.45808	136
GO:0005623	II	S10	2.8351	2.20836	0.778938	135
GO:0042626	I	S1	2.20842	0.845524	0.382864	135
GO:0008565	I	S10	2.54738	1.2609	0.494979	134
GO:0001135	II	S5	1.89526	0.983443	0.518896	133
GO:0007169	II	S5	1.86365	1.10692	0.593953	133
GO:0040008	II	S5	2.16202	1.37743	0.637104	133
GO:0043231	I	S10	2.7782	1.42066	0.51136	132
GO:0006631	I	S1	2.14093	1.14173	0.533289	131
GO:0007169	II	S10	2.54989	2.16073	0.847381	131
GO:0016168	I	S1	2.25423	0.68609	0.304357	131
GO:0008026	I	S5	1.81038	1.05732	0.584033	130
GO:0004721	II	S5	1.8194	0.840381	0.461899	129
GO:0009522	I	S1	2.17333	0.665059	0.30601	129
GO:0009631	I	S1	2.37105	1.37994	0.581994	129
GO:0009739	II	S10	2.12253	1.59652	0.752178	129
GO:0005834	I	S1	1.94346	0.558017	0.287126	128
GO:0009853	II	S10	2.43377	1.09367	0.449372	128
GO:0035091	II	S1	2.12934	0.676233	0.317579	127
GO:0000502	II	S10	2.10894	0.721964	0.342335	126
GO:0009736	II	S1	1.66524	0.704769	0.423223	126
GO:0010119	II	S5	1.80443	0.994547	0.55117	126
GO:0030246	I	S5	1.97813	1.03684	0.524152	126
GO:0048316	II	S1	2.18156	0.909295	0.41681	126
GO:0004386	I	S10	2.42169	1.73931	0.718224	125
GO:0005856	II	S1	2.06265	0.918062	0.445089	125
GO:0007568	I	S1	2.46663	1.30522	0.529151	125
GO:0008152	I	S10	3.02197	3.72001	1.23099	125
GO:0009617	I	S5	2.04392	1.02531	0.501639	125
GO:0015297	I	S5	2.10307	0.875093	0.416103	125
GO:0031625	II	S5	1.97197	1.36914	0.694299	125
GO:0004386	I	S5	1.81988	1.03549	0.56899	124
GO:0009451	I	S10	2.18548	1.10981	0.50781	124
GO:0045490	II	S1	2.38111	0.937391	0.393678	124
GO:0006417	I	S5	1.85941	0.649241	0.349165	123
GO:0008152	I	S5	2.07571	1.44226	0.694829	123
GO:0009740	II	S1	1.66198	0.92245	0.555029	123
GO:0009451	I	S5	1.76739	0.752055	0.425517	122
GO:0006869	I	S10	3.99965	13.6447	3.41147	120
GO:0050897	I	S1	2.87669	2.10366	0.731279	120
GO:0006396	I	S10	2.46732	1.73337	0.702531	119
GO:0009965	II	S5	1.79314	0.83397	0.46509	119
GO:0040008	II	S10	2.41337	1.68401	0.697783	119
GO:0005096	II	S1	2.0976	0.965306	0.460195	118
GO:0006486	I	S10	2.47094	1.65255	0.668793	118
GO:0009860	II	S10	2.67818	2.43962	0.910927	118
GO:0016874	I	S5	1.98171	0.871376	0.439709	118
GO:0000981	II	S10	2.24469	1.32364	0.589676	117
GO:0003746	I	S1	1.71765	0.735484	0.428192	117
GO:0006897	II	S1	2.11475	0.664982	0.314449	117
GO:0008026	I	S10	2.59947	2.01402	0.774781	117
GO:0050660	I	S5	1.80556	0.734134	0.406597	116
GO:0005198	I	S5	2.02606	0.981348	0.484362	115
GO:0015297	I	S10	3.07934	1.80734	0.586924	115
GO:0019898	II	S1	2.17474	0.779585	0.358473	115
GO:0031625	II	S10	2.90752	2.42273	0.833264	115
GO:0031902	II	S5	1.9152	0.836022	0.436519	115
GO:0006396	I	S5	1.95659	0.814914	0.416498	114
GO:0006906	II	S1	2.16332	0.773309	0.357464	114
GO:0009058	I	S5	2.32894	1.88311	0.808568	114
GO:0003899	I	S1	1.83865	0.825752	0.449107	113
GO:0004222	II	S5	1.91237	0.581513	0.30408	113
GO:0009644	I	S5	2.12238	0.847164	0.399158	113
GO:0009965	II	S10	2.4999	1.70998	0.684021	113
GO:0042538	II	S5	2.1428	0.871059	0.406504	113
GO:0000287	I	S5	2.26068	1.11664	0.493939	112
GO:0001135	II	S10	2.16286	1.28116	0.592348	112
GO:0007166	II	S5	2.06929	0.8903	0.430244	112
GO:0009524	II	S5	1.66204	0.684239	0.411687	112
GO:0031902	II	S10	2.597	1.51073	0.581721	112
GO:0004712	II	S1	2.0576	1.03163	0.501378	111
GO:0006974	I	S1	2.10588	0.850982	0.404098	111
GO:0009617	I	S10	2.83188	1.75608	0.62011	111
GO:0009788	II	S5	1.90489	0.872041	0.45779	111
GO:0015450	II	S5	1.74388	0.718344	0.411924	111
GO:0030001	I	S1	2.65275	1.8244	0.68774	111
GO:0050660	I	S10	2.61989	1.12492	0.429379	111
GO:0004601	I	S5	2.29131	1.5739	0.686901	110
GO:0004812	I	S1	2.10452	1.95163	0.927351	110
GO:0005819	II	S1	1.74755	0.528212	0.302258	110
GO:0016042	I	S5	1.82412	1.35401	0.742282	110
GO:0016829	I	S5	2.2384	1.01422	0.453099	110
GO:0018105	II	S5	2.2378	1.36728	0.610993	110
GO:0042542	II	S1	3.47115	2.70509	0.779309	110
GO:0003993	I	S1	2.22913	1.16413	0.522234	109
GO:0009524	II	S10	2.14669	1.23138	0.573619	109
GO:0009620	I	S5	2.26238	1.2721	0.562282	109
GO:0018298	I	S5	2.05737	0.657433	0.319551	109
GO:0051537	I	S5	2.5825	1.78294	0.690394	109
GO:0000160	II	S1	1.72572	0.700518	0.405927	108
GO:0009809	I	S5	1.94088	0.865358	0.445859	108
GO:0016874	I	S10	2.75311	1.9403	0.704768	108
GO:0019825	I	S1	3.13899	2.33752	0.744672	108
GO:0045271	II	S1	2.38433	0.605127	0.253793	108
GO:0003777	II	S1	1.72862	0.595285	0.34437	107
GO:0008234	I	S1	2.00905	1.17475	0.584728	107
GO:0051287	I	S5	1.99196	0.885889	0.444733	107
GO:0006417	I	S10	2.141	1.18644	0.55415	106
GO:0006891	II	S1	2.17723	0.738917	0.339385	106
GO:0008643	II	S1	1.97687	0.64465	0.326096	106
GO:0051607	I	S1	2.07944	0.695578	0.334502	106
GO:0003690	I	S1	1.47897	0.569209	0.384867	105
GO:0004721	II	S10	1.98928	1.04016	0.522883	105
GO:0006414	I	S5	1.79353	0.840886	0.468845	105
GO:0015995	II	S5	2.00499	0.770354	0.384218	105
GO:0030246	I	S10	2.85022	2.55658	0.896976	105
GO:0042393	II	S1	1.70018	0.880291	0.517764	105
GO:0006950	II	S1	2.03582	1.12328	0.55176	104
GO:0008219	I	S1	2.39837	0.911967	0.380244	104
GO:0009306	II	S1	2.0622	0.935449	0.453617	104
GO:0009637	I	S5	2.19273	0.817597	0.372867	104
GO:0016032	II	S5	1.87093	1.04757	0.559922	104
GO:0019760	II	S1	1.89379	0.799098	0.421958	104
GO:0042744	I	S5	2.35665	2.32314	0.98578	104
GO:0080022	II	S1	2.07826	1.26851	0.610373	104
GO:0009532	II	S1	1.79887	0.451983	0.25126	103
GO:0009626	I	S1	2.38754	1.06409	0.445684	103
GO:0009627	I	S1	2.10045	1.11093	0.528902	103
GO:0016579	II	S1	2.45208	1.47455	0.601347	103
GO:0045944	I	S1	2.02888	1.18905	0.586064	103
GO:0010286	II	S1	2.75548	1.30648	0.47414	102
GO:0010501	I	S1	2.00233	1.03497	0.516883	102
GO:0016788	I	S5	1.80489	0.724571	0.401449	102
GO:0009768	I	S1	2.3681	0.57109	0.241159	101
GO:0043621	II	S10	2.33403	1.81872	0.779218	101
GO:0043621	II	S5	1.82588	0.876863	0.480241	101
GO:0006342	II	S1	1.70012	0.604568	0.355603	100
GO:0009624	I	S5	1.79626	0.711463	0.396081	100
GO:0009817	I	S1	1.94726	0.672664	0.345441	100
GO:0031201	II	S5	2.00457	0.699321	0.348863	100
GO:0042335	I	S1	1.65188	0.593297	0.359165	100
GO:0048573	II	S1	1.83655	0.829386	0.4516	100
GO:0052689	I	S5	1.85765	1.04611	0.56314	100
GO:0009058	I	S10	3.51128	5.14548	1.46541	99
GO:0009637	I	S10	2.62077	1.51157	0.576766	99
GO:0009644	I	S10	2.58655	1.63819	0.633351	99
GO:0042538	II	S10	2.85691	1.73525	0.607387	99
GO:0000287	I	S10	2.8978	2.03934	0.703755	98
GO:0004675	II	S5	2.08238	0.929532	0.44638	98
GO:0004843	II	S1	2.46176	1.50524	0.611449	98
GO:0008283	II	S5	1.77389	0.797471	0.44956	98
GO:0008654	II	S1	2.23199	0.840589	0.376609	98
GO:0009736	II	S5	1.7382	0.896451	0.515736	98
GO:0009846	I	S1	2.02601	0.538255	0.265673	98
GO:0010029	II	S1	2.05826	0.875972	0.425589	98
GO:0016032	II	S10	2.19692	1.35995	0.619023	98
GO:0031409	I	S1	2.36345	0.579095	0.245021	98
GO:0005741	II	S1	2.33109	0.724815	0.310935	97
GO:0009867	II	S1	1.89939	0.610278	0.321303	97
GO:0010119	II	S10	2.1535	1.43928	0.668346	97
GO:0042744	I	S10	3.42545	3.92897	1.147	97
GO:0000325	I	S5	2.2118	0.76579	0.346229	96
GO:0015450	II	S10	1.88825	1.07907	0.571466	96
GO:0051287	I	S10	2.23424	1.15181	0.515527	96
GO:0004601	I	S10	2.65487	2.34159	0.881995	95
GO:0006631	I	S5	1.90954	0.735908	0.385386	95
GO:0006888	I	S5	2.08624	1.13138	0.542307	95
GO:0007166	II	S10	2.70039	1.51109	0.559581	95
GO:0016168	I	S5	2.28797	0.720555	0.314932	95
GO:0042626	I	S5	2.09283	0.924908	0.441941	95
GO:0003697	I	S1	1.60193	0.75917	0.473908	94
GO:0016042	I	S10	2.10558	1.65397	0.785515	94
GO:0018298	I	S10	2.20383	0.828816	0.37608	94
GO:0006004	II	S1	1.81255	0.6552	0.361479	93
GO:0016829	I	S10	2.59147	1.31084	0.505828	93
GO:0061025	II	S1	2.19359	0.810205	0.369351	93
GO:0000149	II	S5	2.0162	0.724185	0.359184	92
GO:0000160	II	S5	1.78936	0.971106	0.542711	92
GO:0001228	II	S1	1.83686	0.592813	0.322732	92
GO:0008283	II	S10	2.13068	1.50249	0.705172	92
GO:0009809	I	S10	2.74632	1.47317	0.536414	92
GO:0009834	II	S1	1.7896	0.76795	0.429118	92
GO:0015293	I	S1	1.9078	0.773673	0.405531	92
GO:0051028	II	S1	1.94085	0.374112	0.192757	92
GO:0004298	II	S1	1.97293	0.516189	0.261636	91
GO:0009615	I	S1	1.90242	0.833484	0.438117	91
GO:0009630	II	S1	1.71712	0.86753	0.505223	91
GO:0009522	I	S5	2.19506	0.533607	0.243094	90
GO:0009654	II	S1	2.24615	0.825926	0.367707	90
GO:0030076	I	S1	2.37625	0.601548	0.25315	90
GO:0042128	I	S1	2.21131	1.14981	0.51997	90
GO:0009620	I	S10	2.65587	1.22547	0.461422	89
GO:0009789	II	S1	1.92141	0.473169	0.246262	89
GO:0016788	I	S10	2.07478	1.10674	0.533424	89
GO:0004252	I	S5	2.09443	0.698809	0.333651	88
GO:0005198	I	S10	2.59562	1.84892	0.712324	88
GO:0005834	I	S5	1.87881	0.7047	0.375077	88
GO:0005839	II	S1	2.01534	0.469503	0.232965	88
GO:0009740	II	S5	1.99979	1.29179	0.645963	88
GO:0015995	II	S10	1.89588	0.833613	0.439697	88
GO:0030276	II	S1	2.02914	0.666456	0.328442	88
GO:0042626	I	S10	2.73209	1.4513	0.531205	88
GO:0048316	II	S5	1.98216	1.17418	0.592374	88
GO:0003713	I	S1	1.72202	0.593791	0.344822	87
GO:0004675	II	S10	2.56889	1.4971	0.582782	87
GO:0016791	II	S1	2.44484	1.06055	0.433792	87
GO:0018105	II	S10	2.84288	1.75098	0.61592	87
GO:0048316	II	S10	2.39664	1.2354	0.515471	87
GO:0004252	I	S10	2.8768	1.56422	0.543735	86
GO:0009624	I	S10	2.46838	1.48217	0.600463	86
GO:0009631	I	S10	2.8612	2.19423	0.766889	86
GO:0010193	II	S1	2.83017	2.71634	0.959779	86
GO:0030433	I	S1	1.91899	0.425538	0.221751	86
GO:0045735	I	S1	2.22306	2.14804	0.966254	86
GO:0051537	I	S10	3.10486	2.43109	0.782993	86
GO:0003756	II	S1	1.87758	0.696416	0.370912	85
GO:0004497	I	S1	2.23381	0.900975	0.403335	85
GO:0004518	II	S1	1.88046	0.636645	0.338558	85
GO:0009707	I	S1	1.92223	0.738961	0.384428	85
GO:0016168	I	S10	2.19731	0.800268	0.364203	85
GO:0019344	II	S1	4.18028	4.83663	1.15701	85
GO:0000325	I	S10	2.80115	1.10622	0.394915	84
GO:0004683	II	S1	2.43602	1.41805	0.58212	84
GO:0004712	II	S5	2.05547	0.91282	0.444094	84
GO:0006260	I	S1	1.63999	0.643428	0.392335	84
GO:0006414	I	S10	1.83806	1.57362	0.856133	84
GO:0009931	II	S1	2.43602	1.41805	0.58212	84
GO:0016779	II	S1	2.73884	2.71095	0.989814	84
GO:0030136	II	S1	1.75648	0.616648	0.351071	84
GO:0045490	II	S5	2.38269	1.31408	0.55151	84
GO:0006325	II	S5	1.61554	0.485447	0.300487	83
GO:0006974	I	S5	1.8538	0.62052	0.334729	83
GO:0009788	II	S10	2.24223	1.40348	0.625929	83
GO:0009791	I	S1	1.81475	0.610757	0.336552	83
GO:0042542	II	S5	2.76027	2.83439	1.02685	83
GO:0004222	II	S10	2.92041	1.83264	0.627527	82
GO:0004812	I	S5	1.87193	1.20842	0.645548	82
GO:0009736	II	S10	2.24149	1.38865	0.619522	82
GO:0031201	II	S10	2.29759	1.37971	0.600503	82
GO:0003746	I	S5	1.7596	0.872174	0.495666	81
GO:0005856	II	S5	1.93151	0.981213	0.508004	81
GO:0006418	I	S1	2.16811	2.24063	1.03345	81
GO:0009522	I	S10	2.00232	0.753986	0.376557	81
GO:0016705	I	S1	2.4859	2.08895	0.840321	81
GO:0030001	I	S5	2.7199	2.30074	0.845891	81
GO:0005667	II	S1	1.72367	0.475153	0.275664	80
GO:0005741	II	S5	2.18035	0.895756	0.41083	80
GO:0006888	I	S10	2.58925	1.76879	0.683128	80
GO:0045490	II	S10	2.7556	1.54571	0.560933	80
GO:0052689	I	S10	2.15124	1.49957	0.697074	80
GO:0071281	I	S1	2.43256	0.910494	0.374295	80
GO:0000027	II	S1	1.52254	0.748413	0.491555	79
GO:0006891	II	S5	2.081	0.759079	0.364767	79
GO:0007568	I	S5	2.27005	1.39804	0.615862	79
GO:0008483	I	S1	2.05018	1.17862	0.574885	79
GO:0009504	II	S1	1.84378	0.533755	0.289489	79
GO:0009631	I	S5	2.33839	1.51346	0.647222	79
GO:0050897	I	S5	2.46072	2.39154	0.971887	79
GO:0007568	I	S10	3.23872	3.02469	0.933915	78
GO:0010181	I	S1	2.29458	1.8946	0.825682	78
GO:0030145	I	S1	2.01277	1.28274	0.637298	78
GO:0003899	I	S5	1.86894	0.699111	0.374069	77
GO:0005819	II	S5	1.73138	0.713615	0.412165	77
GO:0006325	II	S10	2.16722	1.25433	0.578772	77
GO:0006814	II	S1	2.36199	0.823716	0.348738	77
GO:0006897	II	S5	2.03606	0.732765	0.359893	77
GO:0008654	II	S5	1.9978	0.80305	0.401967	77
GO:0016413	II	S1	2.14282	1.04594	0.488113	77
GO:0042542	II	S10	4.89462	4.27352	0.873105	77
GO:0003899	I	S10	2.16847	1.36741	0.630585	76
GO:0004364	I	S1	3.41811	4.20162	1.22922	76
GO:0005096	II	S5	2.17018	1.20233	0.554023	76
GO:0008236	I	S1	2.2288	0.984377	0.441662	76
GO:0035091	II	S10	2.64372	1.19303	0.45127	76
GO:0042147	II	S1	2.09669	0.66787	0.318535	76
GO:0050897	I	S10	3.98574	3.87972	0.973401	76
GO:0071472	II	S1	2.2709	0.904618	0.398351	76
GO:0000156	II	S1	1.60727	0.830341	0.516614	75
GO:0000160	II	S10	2.27138	1.4023	0.617379	75
GO:0004812	I	S10	2.40179	2.12463	0.884602	75
GO:0006631	I	S10	2.28117	1.41554	0.620533	75
GO:0006749	I	S1	3.49921	4.20091	1.20053	75
GO:0010029	II	S5	2.0247	1.06039	0.523725	75
GO:0071215	II	S1	1.93979	0.692564	0.35703	75
GO:0005096	II	S10	2.64862	1.51947	0.573684	74
GO:0006906	II	S5	2.09133	0.760568	0.363676	74
GO:0009846	I	S5	1.90184	0.709675	0.373151	74
GO:0000149	II	S10	2.36485	1.4441	0.610651	73
GO:0003993	I	S10	2.69497	2.2061	0.818602	73
GO:0009269	I	S1	2.59071	2.19859	0.848645	73
GO:0035091	II	S5	2.03409	0.70716	0.347654	73
GO:0042752	II	S1	1.90938	0.755104	0.39547	73
GO:2000022	II	S1	1.76165	0.473262	0.268647	73
GO:0003993	I	S5	2.11738	1.20276	0.568042	72
GO:0005856	II	S10	2.35076	1.42313	0.605392	72
GO:0009768	I	S5	2.29723	0.548044	0.238567	72
GO:0010286	II	S5	2.47576	1.43426	0.579322	72
GO:0019825	I	S5	2.82295	2.71902	0.963186	72
GO:0042335	I	S5	1.73102	0.850254	0.491186	72
GO:0045271	II	S5	2.33254	0.729938	0.312937	72
GO:0005788	I	S1	1.95197	0.510802	0.261685	71
GO:0005834	I	S10	2.47674	1.21417	0.490228	71
GO:0008234	I	S5	1.89949	0.945206	0.497611	71
GO:0009817	I	S5	1.90029	0.750317	0.394844	71
GO:0010583	II	S1	2.11275	1.20123	0.568562	71
GO:0042128	I	S5	2.15702	1.66294	0.770943	71
GO:0051321	I	S1	2.21684	0.719342	0.32449	71
GO:0005819	II	S10	2.21617	1.33217	0.601115	70
GO:0006974	I	S10	2.68794	1.60801	0.598232	70
GO:0008643	II	S5	2.08299	0.891578	0.428028	70
GO:0009740	II	S10	2.16517	1.58896	0.733874	70
GO:0009867	II	S5	1.9564	0.668404	0.34165	70
GO:0009911	II	S1	2.04739	0.764595	0.373449	70
GO:0010501	I	S5	1.84995	1.15299	0.623253	70
GO:0031047	I	S1	1.78839	0.505585	0.282704	70
GO:0031409	I	S5	2.28917	0.547714	0.239263	70
GO:0043622	II	S1	1.90057	0.609546	0.320717	70
GO:0051607	I	S5	2.0014	0.858089	0.428744	70
GO:0080022	II	S5	2.02334	1.07744	0.532506	70
GO:0004402	II	S1	1.96311	1.22852	0.625804	69
GO:0006811	II	S1	2.5627	0.99292	0.387451	69
GO:0009615	I	S5	1.92846	1.06515	0.55233	69
GO:0009630	II	S5	1.88543	0.989201	0.524655	69
GO:0032580	II	S1	2.76028	1.29107	0.467733	69
GO:0045944	I	S5	1.96669	1.71625	0.872656	69
GO:0051707	I	S1	1.97953	0.79844	0.403349	69
GO:0005758	II	S1	2.30771	0.676155	0.292998	68
GO:0006887	I	S1	1.9425	0.640968	0.32997	68
GO:0008194	I	S1	3.0236	2.50391	0.828122	68
GO:0009828	II	S1	1.50656	0.877532	0.582475	68
GO:0010286	II	S10	3.57002	2.23547	0.626178	68
GO:0015171	I	S1	2.91863	2.98975	1.02437	68
GO:0016226	I	S1	2.35139	0.622067	0.264553	68
GO:0019760	II	S5	2.16213	2.43145	1.12456	68
GO:0030001	I	S10	3.68461	3.75059	1.0179	68
GO:0030276	II	S5	1.94099	0.731915	0.377084	68
GO:0030433	I	S5	1.83266	0.448976	0.244986	68
GO:0045271	II	S10	2.36794	0.965421	0.407705	68
GO:0003690	I	S5	1.59358	0.772743	0.484911	67
GO:0004712	II	S10	2.79051	2.26846	0.812919	67
GO:0006342	II	S5	1.51836	0.598767	0.39435	67
GO:0006897	II	S10	2.69064	1.25653	0.467003	67
GO:0006950	II	S5	2.14849	1.46555	0.682129	67
GO:0019760	II	S10	2.19045	1.02949	0.469989	67
GO:0019825	I	S10	4.02723	3.80458	0.944713	67
GO:0042393	II	S5	1.47771	0.644973	0.436467	67
GO:0045735	I	S5	2.07022	2.14991	1.03849	67
GO:0048573	II	S5	1.72852	0.799078	0.462292	67
GO:0006914	II	S1	2.12049	0.874067	0.4122	66
GO:0008643	II	S10	2.63857	1.45436	0.551193	66
GO:0009306	II	S5	1.9594	1.1891	0.606872	66
GO:0009626	I	S5	2.16524	1.19596	0.552346	66
GO:0009958	II	S1	1.45151	0.505678	0.348381	66
GO:0010193	II	S5	2.67075	2.40658	0.901086	66
GO:0010411	I	S1	2.64468	1.75903	0.665123	66
GO:0019898	II	S5	2.13344	0.720688	0.337806	66
GO:0001085	II	S1	1.72382	0.495354	0.287359	65
GO:0003746	I	S10	2.24151	1.67874	0.748931	65
GO:0006891	II	S10	2.76099	1.6069	0.582001	65
GO:0007034	II	S1	2.35115	0.773496	0.328986	65
GO:0009411	I	S1	2.12298	1.63984	0.772423	65
GO:0009630	II	S10	2.02696	1.248	0.615701	65
GO:0010029	II	S10	2.50119	1.46599	0.586119	65
GO:0010091	II	S1	2.67522	3.10907	1.16217	65
GO:0016579	II	S5	2.32077	1.4921	0.642931	65
GO:0030276	II	S10	2.6786	1.41088	0.526725	65
GO:0051607	I	S10	3.21727	3.68959	1.14681	65
GO:0003756	II	S5	1.92328	0.758123	0.394183	64
GO:0003777	II	S5	1.58438	0.570404	0.360018	64
GO:0006260	I	S10	1.85834	0.733305	0.394601	64
GO:0006499	II	S1	2.29046	0.841258	0.367288	64
GO:0007018	II	S1	1.72143	0.55117	0.320182	64
GO:0009306	II	S10	2.49148	1.5651	0.628183	64
GO:0009626	I	S10	3.34568	2.08107	0.622019	64
GO:0015293	I	S5	1.8083	0.943179	0.521583	64
GO:0016592	I	S1	1.93359	0.740625	0.383031	64
GO:0016779	II	S5	2.41383	2.38593	0.988441	64
GO:0042023	II	S1	2.25022	2.37169	1.05398	64
GO:0042335	I	S10	1.81713	1.23768	0.681115	64
GO:0042651	I	S1	2.05047	1.04085	0.507616	64
GO:0001228	II	S5	1.84965	0.709218	0.383434	63
GO:0004175	II	S1	1.71087	0.568799	0.332462	63
GO:0004298	II	S5	1.89646	0.638573	0.336719	63
GO:0004843	II	S5	2.35186	1.50406	0.639523	63
GO:0005839	II	S5	1.89646	0.638573	0.336719	63
GO:0008234	I	S10	3.16274	3.68324	1.16457	63
GO:0009768	I	S10	2.22305	0.665034	0.299154	63
GO:0009789	II	S5	1.93742	0.58539	0.302149	63
GO:0016311	II	S1	2.2854	0.920599	0.402818	63
GO:0016579	II	S10	3.15773	2.548	0.806908	63
GO:0016709	I	S1	2.94723	2.01938	0.68518	63
GO:0016747	I	S1	2.04617	0.688073	0.336274	63
GO:0016791	II	S5	2.4991	1.23622	0.494668	63
GO:0036459	II	S1	2.202	0.746449	0.338987	63
GO:0080022	II	S10	2.42842	1.61734	0.666004	63
GO:0003697	I	S5	1.5811	0.819753	0.518471	62
GO:0006418	I	S5	1.81573	1.28145	0.70575	62
GO:0006606	I	S1	2.0762	0.635902	0.306282	62
GO:0006950	II	S10	2.61919	1.96407	0.749876	62
GO:0008483	I	S5	1.96222	0.970875	0.494783	62
GO:0010197	I	S1	2.52087	1.29714	0.51456	62
GO:0031409	I	S10	2.22108	0.670279	0.30178	62
GO:0043130	II	S1	2.11082	0.794837	0.376554	62
GO:0048573	II	S10	2.3015	1.54151	0.669787	62
GO:0061077	I	S1	1.52109	0.596948	0.392448	62
GO:0003690	I	S10	1.71359	0.892441	0.520801	61
GO:0004497	I	S5	1.99189	0.800682	0.40197	61
GO:0008219	I	S5	2.1033	0.882091	0.419385	61
GO:0009532	II	S5	1.80559	0.54045	0.299321	61
GO:0009615	I	S10	2.32538	1.64808	0.708738	61
GO:0009627	I	S5	2.6264	4.39286	1.67258	61
GO:0015293	I	S10	2.90353	1.53239	0.527769	61
GO:0016117	I	S1	1.93346	0.660418	0.341572	61
GO:0030076	I	S5	2.31826	0.575581	0.248281	61
GO:0030176	I	S1	2.06191	1.10894	0.537824	61
GO:0005741	II	S10	2.3193	1.02218	0.440728	60
GO:0009532	II	S10	2.11732	1.13394	0.535554	60
GO:0009816	I	S1	2.20146	0.726046	0.329802	60
GO:0009834	II	S10	2.12264	1.29615	0.610629	60
GO:0009867	II	S10	2.67734	1.34467	0.502241	60
GO:0010181	I	S5	1.98063	1.19764	0.604678	60
GO:0071215	II	S5	1.75823	0.631422	0.359123	60
GO:0003713	I	S5	1.67351	0.713679	0.426456	59
GO:0003756	II	S10	2.07077	1.10744	0.534798	59
GO:0003777	II	S10	1.87671	0.809018	0.431082	59
GO:0004298	II	S10	2.17801	0.803636	0.368977	59
GO:0004843	II	S10	3.28856	2.5834	0.785572	59
GO:0007030	II	S1	1.99365	0.490566	0.246064	59
GO:0010501	I	S10	2.85259	2.30004	0.806299	59
GO:0016705	I	S10	3.61579	4.24863	1.17502	59
GO:0030136	II	S10	2.16535	1.1426	0.527677	59
GO:0080147	II	S1	2.24304	1.14464	0.510309	59
GO:0004497	I	S10	3.06378	1.54138	0.503098	58
GO:0004683	II	S5	2.39624	1.62387	0.677673	58
GO:0005839	II	S10	2.2023	0.788511	0.35804	58
GO:0006004	II	S5	1.62676	0.569024	0.34979	58
GO:0008219	I	S10	3.27488	1.72469	0.526642	58
GO:0008375	II	S1	2.07244	0.874736	0.422081	58
GO:0009791	I	S5	1.60785	0.529192	0.32913	58
GO:0009931	II	S5	2.39624	1.62387	0.677673	58
GO:0019344	II	S5	3.65839	4.12457	1.12743	58
GO:0019901	II	S1	1.60676	0.610947	0.380235	58
GO:0030076	I	S10	2.23882	0.681791	0.304531	58
GO:0030433	I	S10	2.37358	1.06895	0.450353	58
GO:0034976	II	S1	1.92361	0.706414	0.367233	58
GO:0051028	II	S5	1.84742	0.493908	0.26735	58
GO:0061025	II	S5	1.90914	0.750142	0.392922	58
GO:0006855	I	S1	2.13183	0.941724	0.441745	57
GO:0006906	II	S10	2.5154	1.54171	0.612906	57
GO:0009504	II	S5	1.69895	0.495371	0.291574	57
GO:0030145	I	S5	1.83309	1.12097	0.611519	57
GO:0043531	I	S1	2.89305	1.79653	0.620979	57
GO:0045944	I	S10	2.77954	3.02896	1.08973	57
GO:0090351	II	S1	1.91447	0.746324	0.389833	57
GO:0000156	II	S5	1.6079	1.1024	0.685615	56
GO:0004364	I	S5	3.00368	3.7108	1.23541	56
GO:0010411	I	S5	2.42305	1.94918	0.804432	56
GO:0016705	I	S5	2.44665	2.99187	1.22284	56
GO:0016798	I	S1	2.7276	1.8804	0.689399	56
GO:0030136	II	S5	1.70539	0.675719	0.396226	56
GO:0042393	II	S10	1.97574	1.36012	0.688412	56
GO:0051017	II	S1	2.26416	0.66847	0.29524	56
GO:0071472	II	S5	2.19763	0.758932	0.345341	56
GO:0004518	II	S5	1.69083	0.700657	0.414387	55
GO:0005871	II	S1	1.73163	0.585513	0.338128	55
GO:0007005	II	S1	2.07846	0.697069	0.335377	55
GO:0009834	II	S5	1.68912	0.735693	0.435549	55
GO:0010193	II	S10	4.34769	6.82978	1.5709	55
GO:0042128	I	S10	3.40583	2.37338	0.696858	55
GO:0000027	II	S10	1.01103	0.504496	0.498994	54
GO:0000027	II	S5	1.58597	0.565985	0.35687	54
GO:0005667	II	S5	1.83085	0.69439	0.379272	54
GO:0008360	I	S1	1.88949	0.377664	0.199876	54
GO:0009407	I	S1	4.02497	4.83042	1.20011	54
GO:0009654	II	S5	2.19232	0.746829	0.340657	54
GO:0009707	I	S5	2.02642	0.872207	0.430417	54
GO:0009791	I	S10	1.86039	0.849069	0.456394	54
GO:0016779	II	S10	3.49788	6.76543	1.93415	54
GO:0001228	II	S10	2.5072	1.39153	0.555013	53
GO:0003697	I	S10	1.43327	0.781004	0.54491	53
GO:0006260	I	S5	1.69523	0.726603	0.428615	53
GO:0006342	II	S10	1.58071	0.816895	0.51679	53
GO:0006418	I	S10	2.31075	2.32544	1.00635	53
GO:0009269	I	S5	2.57425	2.57785	1.0014	53
GO:0009627	I	S10	2.85446	2.75958	0.966762	53
GO:0009789	II	S10	2.34738	0.885431	0.3772	53
GO:0009817	I	S10	2.26503	1.07674	0.475377	53
GO:0016413	II	S5	2.0153	0.795003	0.394484	53
GO:0051028	II	S10	2.22748	0.563075	0.252786	53
GO:0006749	I	S5	3.12265	3.8252	1.22498	52
GO:0010091	II	S5	2.92292	3.51227	1.20163	52
GO:0051321	I	S5	2.01292	0.695516	0.345526	52
GO:0061025	II	S10	2.52912	1.60695	0.635379	52
GO:0005788	I	S10	2.45539	0.936196	0.381281	51
GO:0006004	II	S10	1.82127	0.95395	0.523783	51
GO:0006814	II	S10	2.95246	1.73148	0.586455	51
GO:0006914	II	S10	3.28469	2.22917	0.678653	51
GO:0006914	II	S5	2.13219	1.00731	0.472428	51
GO:0008194	I	S10	4.44447	5.30801	1.1943	51
GO:0009269	I	S10	4.02981	4.86931	1.20832	51
GO:0009707	I	S10	2.61326	1.49976	0.573906	51
GO:0010181	I	S10	2.43349	0.945183	0.388407	51
GO:0016311	II	S5	2.30642	1.06827	0.463172	51
GO:0016747	I	S5	2.10274	1.0068	0.478802	51
GO:0006814	II	S5	2.26162	0.987269	0.436532	50
GO:0008654	II	S10	2.78448	1.69163	0.607522	50
GO:0009846	I	S10	2.21091	0.841856	0.380774	50
GO:0010051	II	S1	2.87708	2.50644	0.871174	50
GO:0010583	II	S5	2.05397	1.18531	0.577081	50
GO:0042752	II	S5	1.84722	0.80352	0.434988	50
GO:0045735	I	S10	2.51295	2.14253	0.852598	50
GO:0071281	I	S5	2.41655	1.38318	0.572375	50
GO:0003714	II	S1	1.62244	0.424114	0.261405	49
GO:0005732	II	S1	1.34061	0.432188	0.322382	49
GO:0005758	II	S5	2.23599	0.797675	0.356743	49
GO:0005788	I	S5	1.86563	0.525494	0.281671	49
GO:0008236	I	S5	2.07137	0.791357	0.382045	49
GO:0008483	I	S10	2.43234	1.51412	0.622493	49
GO:0009695	II	S1	2.25702	0.488134	0.216274	49
GO:0019898	II	S10	1.90308	0.713092	0.374705	49
GO:0031348	I	S1	2.07393	0.707318	0.341052	49
GO:0010197	I	S5	2.2177	0.92713	0.418059	48
GO:0019344	II	S10	5.19464	5.65641	1.08889	48
GO:0051321	I	S10	2.65482	1.43518	0.540597	48
GO:0071215	II	S10	2.28693	1.38003	0.603444	48
GO:0071472	II	S10	2.96243	1.35086	0.455998	48
GO:0004402	II	S10	2.43918	1.84039	0.75451	47
GO:0004683	II	S10	2.88924	1.78776	0.618763	47
GO:0006811	II	S5	2.6953	1.53115	0.568082	47
GO:0006887	I	S5	1.87952	0.593057	0.315536	47
GO:0009931	II	S10	2.88924	1.78776	0.618763	47
GO:0010091	II	S10	3.62656	5.14536	1.4188	47
GO:0015171	I	S5	2.79022	2.59105	0.92862	47
GO:0030145	I	S10	2.24639	1.58327	0.704809	47
GO:0031047	I	S5	1.73923	0.518442	0.298087	47
GO:0032580	II	S5	2.43906	1.26007	0.516622	47
GO:0042023	II	S10	2.32189	1.08935	0.469163	47
GO:0042147	II	S5	2.02517	0.725433	0.358208	47
GO:0042651	I	S5	1.80065	0.509703	0.283066	47
GO:2000022	II	S5	1.77006	0.563684	0.318455	47
GO:0000156	II	S10	2.27316	1.66296	0.731563	46
GO:0001944	I	S1	1.72046	1.05527	0.613363	46
GO:0004364	I	S10	3.06285	2.39828	0.783022	46
GO:0006749	I	S10	3.11539	2.41549	0.775341	46
GO:0009504	II	S10	2.09207	1.06498	0.509058	46
GO:0016117	I	S5	1.89394	0.675394	0.356608	46
GO:0016706	I	S1	3.00259	4.38659	1.46093	46
GO:0016709	I	S5	2.29961	1.37639	0.598531	46
GO:0019901	II	S5	1.67079	0.651518	0.389947	46
GO:0030247	I	S1	2.13903	0.768001	0.359042	46
GO:0032580	II	S10	3.57117	2.21091	0.619099	46
GO:0042147	II	S10	2.56609	1.4676	0.571921	46
GO:0042752	II	S10	2.38484	0.944686	0.396121	46
GO:2000022	II	S10	2.11886	0.959246	0.452717	46
GO:0004402	II	S5	1.70861	0.879209	0.514577	45
GO:0006464	I	S1	1.90368	0.794225	0.417204	45
GO:0009411	I	S5	1.96941	1.32934	0.674993	45
GO:0009828	II	S5	1.78605	0.884339	0.495136	45
GO:0016791	II	S10	3.4668	2.4256	0.699666	45
GO:0048868	II	S1	1.96549	0.860813	0.437963	45
GO:0080147	II	S5	2.23273	1.15586	0.517687	45
GO:0001085	II	S5	1.84173	0.746287	0.405211	44
GO:0003713	I	S10	2.00413	1.10765	0.552681	44
GO:0004185	I	S1	2.26665	1.10299	0.486616	44
GO:0008236	I	S10	2.84918	1.88687	0.66225	44
GO:0009911	II	S5	2.00118	0.728416	0.363994	44
GO:0009958	II	S5	1.52937	0.493724	0.322828	44
GO:0016747	I	S10	2.31524	1.39868	0.60412	44
GO:0016798	I	S5	2.65934	2.1111	0.793842	44
GO:0031047	I	S10	1.99331	0.656789	0.329496	44
GO:0034976	II	S5	1.91042	0.774194	0.405248	44
GO:0042651	I	S10	2.22467	0.847181	0.380812	44
GO:0043130	II	S5	1.86113	0.575214	0.309067	44
GO:0051707	I	S5	1.77988	0.704626	0.395885	44
GO:0061077	I	S5	1.49844	0.548658	0.366153	44
GO:0004175	II	S5	1.59631	0.669134	0.419177	43
GO:0004518	II	S10	2.05523	1.11696	0.543471	43
GO:0004707	II	S1	2.66216	2.43876	0.916085	43
GO:0005667	II	S10	2.27049	1.36915	0.603018	43
GO:0008194	I	S5	2.54512	2.21832	0.871597	43
GO:0015171	I	S10	3.74575	3.39046	0.905147	43
GO:0016126	I	S1	1.79125	0.473443	0.264309	43
GO:0018024	II	S1	2.23671	0.836099	0.373808	43
GO:0036459	II	S5	2.03248	0.800592	0.3939	43
GO:0043622	II	S5	1.75088	0.532437	0.304096	43
GO:0071281	I	S10	3.23437	1.99163	0.615772	43
GO:0006499	II	S5	2.19339	0.613538	0.279721	42
GO:0010583	II	S10	1.97223	1.21825	0.617701	42
GO:0016614	I	S1	1.66716	0.575762	0.345356	42
GO:0034976	II	S10	2.1908	1.15125	0.525496	42
GO:0042023	II	S5	2.23691	2.5166	1.12503	42
GO:0005758	II	S10	2.05416	0.907601	0.441836	41
GO:0009411	I	S10	2.58445	1.95667	0.757095	41
GO:0010017	II	S1	1.9199	0.999223	0.520455	41
GO:0043622	II	S10	2.31349	0.992451	0.428985	41
GO:0006811	II	S10	2.73176	1.17458	0.429972	40
GO:0007034	II	S10	3.30651	1.33602	0.404057	40
GO:0008757	I	S1	2.35153	0.638352	0.271462	40
GO:0009407	I	S5	3.45837	4.28863	1.24007	40
GO:0009911	II	S10	2.67209	1.12302	0.420278	40
GO:0010197	I	S10	3.67758	2.99264	0.813752	40
GO:0016125	I	S1	2.23055	1.05303	0.472093	40
GO:0016311	II	S10	2.60144	1.37226	0.5275	40
GO:0016413	II	S10	2.47892	1.25517	0.506337	40
GO:0016592	I	S5	1.80127	0.871142	0.483626	40
GO:0016709	I	S10	3.7954	2.63194	0.693456	40
GO:0061077	I	S10	1.61643	1.00137	0.619494	40
GO:0006499	II	S10	2.49049	1.07537	0.431789	39
GO:0006855	I	S5	2.03212	0.698159	0.343562	39
GO:0007005	II	S5	1.93003	0.976589	0.505996	39
GO:0007034	II	S5	2.18393	0.97582	0.446818	39
GO:0009654	II	S10	1.8145	0.706812	0.389536	39
GO:0010252	II	S1	1.79445	0.812245	0.452643	39
GO:0016226	I	S5	1.95005	0.623254	0.319608	39
GO:0036459	II	S10	2.45958	1.18916	0.48348	39
GO:0051017	II	S5	1.92209	0.559848	0.29127	39
GO:0080043	I	S1	2.95065	1.75215	0.59382	39
GO:0080044	I	S1	2.95065	1.75215	0.59382	39
GO:0006887	I	S10	2.55651	1.4216	0.556071	38
GO:0007005	II	S10	2.30194	1.41907	0.616469	38
GO:0008375	II	S5	1.91662	1.06174	0.553967	38
GO:0010411	I	S10	3.02925	2.25951	0.745899	38
GO:0016117	I	S10	2.46038	1.89163	0.768839	38
GO:0030176	I	S5	2.20543	1.45181	0.658289	38
GO:0043130	II	S10	2.70866	1.48318	0.547571	38
GO:0004175	II	S10	2.14696	1.22666	0.571349	37
GO:0006606	I	S5	2.06826	0.540214	0.261193	37
GO:0008360	I	S5	1.66201	0.386719	0.232682	37
GO:0008408	I	S1	1.73781	0.470009	0.27046	37
GO:0009828	II	S10	1.88274	1.34912	0.71657	37
GO:0009958	II	S10	1.75186	0.83715	0.477864	37
GO:0048868	II	S5	1.86556	0.813556	0.436091	37
GO:0004707	II	S5	1.92818	1.04163	0.540214	36
GO:0005732	II	S5	1.69209	0.670955	0.396524	36
GO:0006606	I	S10	2.72899	1.09447	0.401055	36
GO:0007059	I	S1	1.9378	0.421514	0.217522	36
GO:0009294	II	S1	1.79006	0.41986	0.234551	36
GO:0019901	II	S10	1.7863	1.09294	0.611846	36
GO:0030176	I	S10	2.564	1.90457	0.742811	36
GO:0031348	I	S5	2.1128	0.79492	0.37624	36
GO:0001085	II	S10	2.42815	1.45849	0.600657	35
GO:0003714	II	S10	2.13481	0.749976	0.351307	35
GO:0006310	I	S1	1.96281	0.704122	0.358731	35
GO:0008094	I	S1	1.79278	0.506892	0.28274	35
GO:0008422	I	S1	2.50376	1.68122	0.671479	35
GO:0031348	I	S10	2.78263	1.55958	0.56047	35
GO:0080147	II	S10	2.95856	2.28043	0.77079	35
GO:0080156	I	S1	1.77932	0.434738	0.244327	35
GO:0001944	I	S5	1.62035	0.927736	0.572552	34
GO:0003714	II	S5	1.62266	0.558242	0.344029	34
GO:0007018	II	S5	1.63058	0.475447	0.291581	34
GO:0007030	II	S10	2.05387	0.758608	0.369355	34
GO:0009695	II	S5	2.21575	0.586892	0.264872	34
GO:0009816	I	S10	2.91585	1.29069	0.442647	34
GO:0000162	I	S1	2.34404	0.568584	0.242566	33
GO:0004185	I	S5	2.272	0.834203	0.367167	33
GO:0006464	I	S10	2.38226	1.32288	0.555304	33
GO:0006464	I	S5	1.74578	0.492033	0.281841	33
GO:0007018	II	S10	1.86909	0.738439	0.395078	33
GO:0007030	II	S5	1.82427	0.557203	0.305439	33
GO:0009816	I	S5	2.09257	0.884463	0.422668	33
GO:0006855	I	S10	3.35663	1.57086	0.467989	32
GO:0008757	I	S5	2.20559	0.763263	0.346059	32
GO:0009407	I	S10	3.49512	2.68628	0.768581	32
GO:0010017	II	S5	2.08106	1.12185	0.539075	32
GO:0030247	I	S5	1.98361	0.771589	0.388983	32
GO:0051017	II	S10	2.86017	1.41847	0.49594	32
GO:0051707	I	S10	3.03397	1.64885	0.543462	32
GO:0008360	I	S10	2.6569	1.01604	0.382415	31
GO:0010051	II	S10	3.72883	3.35026	0.898475	31
GO:0016592	I	S10	2.32101	1.64702	0.709615	31
GO:0016798	I	S10	3.22035	2.38886	0.741802	31
GO:0043531	I	S5	2.5277	1.5387	0.608735	31
GO:0080043	I	S10	2.941	1.78567	0.607164	31
GO:0080044	I	S10	2.941	1.78567	0.607164	31
GO:0005732	II	S10	1.18463	0.638479	0.538969	30
GO:0006284	II	S1	2.40376	1.31683	0.547818	30
GO:0008375	II	S10	2.68727	2.03175	0.756064	30
GO:0010051	II	S5	2.4672	2.25229	0.912892	30
GO:0016706	I	S10	2.32601	1.32859	0.571191	30
GO:0030247	I	S10	2.32868	1.41761	0.608761	30
GO:0043531	I	S10	4.39447	5.1557	1.17322	30
GO:0044550	I	S1	1.97839	0.536911	0.271388	30
GO:0005871	II	S5	1.65605	0.466121	0.281465	29
GO:0006012	II	S1	1.93839	0.51077	0.263502	29
GO:0009695	II	S10	2.76056	1.24053	0.449375	29
GO:0090351	II	S5	2.10333	0.903925	0.429758	29
GO:0005871	II	S10	1.9324	0.765384	0.39608	28
GO:0010252	II	S5	1.71067	0.721545	0.421791	28
GO:0016226	I	S10	3.57812	1.72164	0.481158	28
GO:0016614	I	S5	1.5486	0.532016	0.343547	28
GO:0018024	II	S10	2.60176	1.2463	0.479024	28
GO:0009814	II	S1	2.46252	1.09957	0.446521	27
GO:0016706	I	S5	1.8747	0.798523	0.425948	27
GO:0003887	I	S1	1.41134	0.444476	0.314933	26
GO:0004185	I	S10	3.47036	2.9501	0.850086	26
GO:0004707	II	S10	3.5389	2.92623	0.826874	26
GO:0008422	I	S5	2.08375	1.02605	0.492408	26
GO:0016126	I	S5	1.75416	0.50424	0.287453	26
GO:0090351	II	S10	2.3918	1.31132	0.548255	26
GO:0001944	I	S10	1.83669	1.09495	0.596155	25
GO:0006310	I	S10	2.51735	1.75442	0.69693	25
GO:0006310	I	S5	1.9893	0.63846	0.320948	25
GO:0008757	I	S10	2.92675	1.22146	0.417343	25
GO:0009639	II	S1	1.80314	0.329499	0.182736	25
GO:0016614	I	S10	2.23341	0.912729	0.408672	25
GO:0048868	II	S10	2.41724	1.16747	0.482977	25
GO:0002229	I	S1	1.50305	0.472259	0.3142	24
GO:0006012	II	S5	1.84026	0.416839	0.226511	24
GO:0006284	II	S5	2.37296	1.24322	0.523912	24
GO:0007059	I	S10	2.22323	0.781644	0.351581	24
GO:0007059	I	S5	1.76421	0.419396	0.237724	24
GO:0008094	I	S10	2.44856	1.00207	0.40925	24
GO:0009294	II	S5	1.59304	0.312991	0.196473	24
GO:0080043	I	S5	2.01889	1.16559	0.577344	24
GO:0080044	I	S5	2.01889	1.16559	0.577344	24
GO:0008094	I	S5	1.81441	0.71629	0.394777	23
GO:0010252	II	S10	2.23986	1.40142	0.625673	23
GO:0016298	I	S1	1.9299	0.526856	0.272997	23
GO:0018024	II	S5	2.17396	0.943624	0.434059	23
GO:0044550	I	S5	1.91497	0.87763	0.458299	23
GO:0080156	I	S5	1.54896	0.402542	0.259879	23
GO:0003887	I	S10	1.52861	0.568135	0.371669	22
GO:0010017	II	S10	2.95287	1.79647	0.608382	22
GO:0009814	II	S5	2.28105	1.08999	0.477848	21
GO:0044550	I	S10	2.44146	1.37761	0.564258	21

## Sheet: HERV_Main_Plot
GO	Class	avgHERV	Total Gene Count
GO:0000027	II	0.518709	29
GO:0000139	II	0.6519	312
GO:0000149	II	0.595134	88
GO:0000156	II	0.681794	31
GO:0000160	II	0.691801	33
GO:0000166	I	0.620726	124
GO:0000287	I	0.582797	66			Class	Mean HERV	SD HERV	Total GO Terms
GO:0000325	I	0.601367	54			I	0.804	0.241	142
GO:0000398	II	0.497247	81			II	0.71	0.216	163
GO:0000502	II	0.480001	95
GO:0000981	II	0.694702	90
GO:0001135	II	0.725206	79
GO:0001228	II	0.760856	23
GO:0003677	II	0.819362	1084
GO:0003690	I	0.719938	44
GO:0003697	I	0.655636	37
GO:0003700	II	0.812385	988
GO:0003713	I	0.698185	47
GO:0003723	I	0.625811	518
GO:0003729	II	0.865067	464
GO:0003746	I	0.729617	50
GO:0003756	II	0.906791	22
GO:0003777	II	0.642234	59
GO:0003824	I	0.671323	187
GO:0003899	I	0.784516	44
GO:0003993	I	0.798269	41
GO:0004222	II	0.649455	60
GO:0004252	I	0.647033	41
GO:0004298	II	0.589023	38
GO:0004364	I	0.822531	31
GO:0004386	I	0.647036	58
GO:0004497	I	1.06241	30
GO:0004518	II	0.531902	34
GO:0004519	I	0.635278	81
GO:0004553	I	0.741199	94
GO:0004601	I	1.18383	63
GO:0004675	II	0.680035	50
GO:0004683	II	0.76295	50
GO:0004707	II	0.746209	22
GO:0004712	II	0.775328	55
GO:0004721	II	0.693316	55
GO:0004722	II	0.52761	144
GO:0004812	I	1.74821	34
GO:0004843	II	0.402629	24
GO:0004871	I	1.05575	108
GO:0005096	II	0.774978	43
GO:0005198	I	0.770141	46
GO:0005215	I	0.755656	133
GO:0005506	I	1.10699	81
GO:0005507	I	0.768253	182
GO:0005515	II	0.909555	2708
GO:0005516	II	0.65465	198
GO:0005524	I	0.786721	1476
GO:0005575	I	1.35154	245
GO:0005576	I	0.765274	877
GO:0005623	II	0.593013	107
GO:0005634	I	0.947811	5811
GO:0005667	II	0.678093	30
GO:0005732	II	0.78839	27
GO:0005737	I	1.06114	2957
GO:0005741	II	0.739796	21
GO:0005747	II	0.675286	81
GO:0005759	II	0.806485	99
GO:0005768	II	0.569972	347
GO:0005777	I	0.902681	226
GO:0005783	I	0.980693	613
GO:0005788	I	0.546742	24
GO:0005794	II	0.611195	870
GO:0005802	II	0.521249	325
GO:0005819	II	0.568723	36
GO:0005829	II	0.901908	1840
GO:0005834	I	0.465105	59
GO:0005839	II	0.548327	31
GO:0005840	II	0.776946	308
GO:0005856	II	0.920672	39
GO:0005871	II	0.677334	38
GO:0005874	II	0.616559	76
GO:0005975	I	0.717813	210
GO:0006004	II	0.462273	25
GO:0006096	II	0.824855	58
GO:0006260	I	0.472481	29
GO:0006325	II	0.434889	43
GO:0006342	II	0.817187	32
GO:0006351	II	0.817552	1066
GO:0006355	II	0.743988	1130
GO:0006357	II	0.673489	134
GO:0006396	I	0.613603	32
GO:0006397	I	0.593542	177
GO:0006413	I	0.4607	74
GO:0006414	I	0.727394	55
GO:0006417	I	0.635303	47
GO:0006418	I	1.89157	26
GO:0006470	II	0.498329	76
GO:0006486	I	0.498152	68
GO:0006508	I	0.767019	223
GO:0006629	I	0.613463	61
GO:0006631	I	0.689492	40
GO:0006633	II	0.65184	93
GO:0006749	I	0.795653	35
GO:0006811	II	0.68197	23
GO:0006814	II	0.676857	22
GO:0006869	I	0.783847	50
GO:0006886	II	0.520327	148
GO:0006887	I	0.651162	28
GO:0006888	I	0.722711	69
GO:0006891	II	0.612221	53
GO:0006897	II	0.766217	35
GO:0006906	II	0.616621	74
GO:0006950	II	0.898895	27
GO:0006952	I	0.703685	231
GO:0006970	II	0.664535	105
GO:0006974	I	0.558196	38
GO:0006979	I	0.777652	243
GO:0007005	II	0.442019	23
GO:0007018	II	0.676155	39
GO:0007030	II	0.346035	29
GO:0007034	II	0.496854	32
GO:0007165	I	0.756497	139
GO:0007166	II	0.701021	59
GO:0007169	II	0.541861	98
GO:0007568	I	0.422854	29
GO:0007623	II	0.845776	85
GO:0008017	II	0.636897	93
GO:0008026	I	0.628431	61
GO:0008152	I	0.590407	50
GO:0008168	I	0.866808	74
GO:0008194	I	0.720717	42
GO:0008219	I	0.818862	44
GO:0008234	I	0.729766	32
GO:0008236	I	0.716406	37
GO:0008270	II	0.742407	618
GO:0008283	II	0.626884	26
GO:0008375	II	0.345045	26
GO:0008483	I	0.578416	36
GO:0008565	I	0.62539	80
GO:0008643	II	0.427848	46
GO:0008654	II	0.580656	47
GO:0009055	I	0.899964	105
GO:0009058	I	1.63753	71
GO:0009306	II	0.614023	62
GO:0009407	I	0.777477	27
GO:0009408	I	1.38176	114
GO:0009411	I	0.600484	24
GO:0009416	II	0.953134	193
GO:0009451	I	0.447999	51
GO:0009504	II	0.492573	58
GO:0009505	I	0.887767	200
GO:0009522	I	0.79745	56
GO:0009524	II	0.610068	43
GO:0009532	II	0.47213	30
GO:0009555	II	1.89842	136
GO:0009617	I	1.01994	91
GO:0009620	I	0.784706	60
GO:0009624	I	0.718401	41
GO:0009626	I	0.465969	34
GO:0009627	I	0.941601	39
GO:0009630	II	0.946126	23
GO:0009631	I	0.842643	56
GO:0009637	I	0.813471	59
GO:0009644	I	0.839916	71
GO:0009654	II	0.639117	42
GO:0009707	I	0.785101	36
GO:0009723	II	0.594712	123
GO:0009733	II	0.80063	270
GO:0009734	II	0.969655	97
GO:0009735	II	0.74608	287
GO:0009736	II	0.613401	47
GO:0009737	II	0.820013	324
GO:0009738	II	0.765708	163
GO:0009739	II	0.756917	101
GO:0009740	II	0.909206	42
GO:0009742	II	0.649451	72
GO:0009753	II	1.57925	156
GO:0009768	I	0.789342	47
GO:0009788	II	0.723621	86
GO:0009789	II	0.583398	24
GO:0009809	I	0.868292	66
GO:0009817	I	0.875605	42
GO:0009834	II	0.475226	41
GO:0009846	I	0.61074	47
GO:0009853	II	0.556354	71
GO:0009860	II	0.890319	77
GO:0009873	II	0.663732	106
GO:0009908	II	0.789295	164
GO:0009911	II	0.478721	33
GO:0009931	II	0.76295	50
GO:0009965	II	0.947023	62
GO:0010029	II	1.09309	31
GO:0010119	II	0.734391	65
GO:0010228	II	0.590244	108
GO:0010286	II	0.577698	26
GO:0010287	I	0.799695	100
GO:0010411	I	0.590558	25
GO:0010468	II	0.711151	85
GO:0010501	I	0.764954	44
GO:0010583	II	0.897989	45
GO:0015031	II	0.657532	254
GO:0015293	I	0.538777	21
GO:0015297	I	0.63628	69
GO:0015450	II	0.473966	50
GO:0015979	II	0.770667	147
GO:0015995	II	0.667748	80
GO:0016020	I	0.797106	1241
GO:0016021	I	0.787551	2609
GO:0016032	II	0.802448	89
GO:0016042	I	0.847664	42
GO:0016117	I	0.607511	29
GO:0016126	I	1.01477	25
GO:0016168	I	0.978781	44
GO:0016192	II	1.24474	177
GO:0016413	II	0.738664	39
GO:0016491	I	0.670016	146
GO:0016579	II	0.424339	22
GO:0016592	I	0.797686	32
GO:0016709	I	0.827182	27
GO:0016740	I	1.14384	147
GO:0016747	I	0.480013	24
GO:0016757	I	0.699606	324
GO:0016779	II	1.68424	35
GO:0016787	I	0.758054	293
GO:0016788	I	0.571035	42
GO:0016791	II	0.637454	44
GO:0016798	I	0.631783	23
GO:0016829	I	0.57958	44
GO:0016874	I	0.766315	37
GO:0016887	I	0.602851	116
GO:0018105	II	0.734443	81
GO:0018298	I	0.833784	48
GO:0019344	II	0.858402	25
GO:0019760	II	0.589063	40
GO:0019825	I	0.800839	35
GO:0019898	II	0.589167	66
GO:0020037	I	1.02471	167
GO:0022625	II	0.650631	159
GO:0022857	I	0.720251	63
GO:0030001	I	1.25225	38
GO:0030076	I	0.520739	26
GO:0030145	I	0.867136	22
GO:0030154	II	0.829759	188
GO:0030246	I	0.698642	88
GO:0031047	I	0.655567	26
GO:0031201	II	0.588182	90
GO:0031409	I	0.803925	37
GO:0031625	II	0.777601	55
GO:0031902	II	0.691441	62
GO:0032259	I	0.897009	93
GO:0032580	II	0.505423	22
GO:0035091	II	0.614919	26
GO:0035556	II	0.75238	127
GO:0040008	II	0.916534	118
GO:0042147	II	0.520913	40
GO:0042254	II	0.794857	172
GO:0042335	I	0.732922	28
GO:0042393	II	0.875924	32
GO:0042538	II	0.695868	88
GO:0042542	II	1.10846	45
GO:0042626	I	0.746935	30
GO:0042651	I	0.754536	28
GO:0042742	I	1.30679	263
GO:0042744	I	1.09202	74
GO:0042752	II	0.562079	23
GO:0042802	II	0.788019	102
GO:0043130	II	0.826403	26
GO:0043161	II	0.879029	90
GO:0043231	I	1.02704	95
GO:0043565	II	0.873034	331
GO:0043621	II	0.562859	51
GO:0043622	II	0.494296	31
GO:0044212	II	0.668381	190
GO:0045271	II	0.482119	33
GO:0045454	II	1.12402	170
GO:0045490	II	1.03184	54
GO:0045892	II	1.19006	83
GO:0045893	II	0.918856	205
GO:0045944	I	1.26277	49
GO:0046777	II	0.686423	162
GO:0046872	I	0.922196	1342
GO:0048046	I	0.918399	395
GO:0048316	II	0.573818	50
GO:0048364	II	0.790319	137
GO:0048366	II	0.943918	141
GO:0048573	II	0.581053	34
GO:0050660	I	0.893564	79
GO:0050832	I	1.20258	129
GO:0050897	I	1.01296	53
GO:0051017	II	0.562047	45
GO:0051028	II	0.43948	58
GO:0051287	I	0.939197	61
GO:0051301	I	0.784225	156
GO:0051537	I	0.98178	42
GO:0051607	I	1.2284	37
GO:0051707	I	0.535513	22
GO:0052689	I	0.67018	37
GO:0055085	I	0.722486	150
GO:0055114	I	1.18712	724
GO:0061025	II	0.411466	52
GO:0061077	I	0.536579	22
GO:0071215	II	0.468521	30
GO:0071281	I	0.875349	51
GO:0071472	II	0.604872	30
GO:0080022	II	0.657401	53
GO:0080043	I	0.871174	22
GO:0080044	I	0.871174	22
GO:0080167	II	0.800224	94
GO:0090351	II	0.54876	35

## Sheet: HERV_HEB_Plot
GO	Class	Bias	avgHERV	Total Gene Count
GO:0000139	II	Bna Biased	0.851448	43
GO:0000139	II	BnC Biased	0.473231	42
GO:0000139	II	Nonbiased	0.607594	227
GO:0000149	II	BnC Biased	0.481479	23
GO:0000149	II	Nonbiased	0.364477	57
GO:0000156	II	Nonbiased	0.674693	24
GO:0000160	II	Nonbiased	0.69158	26			Class	Bias	meanHERV	sdHERV	Total GO Terms
GO:0000166	I	Bna Biased	0.587595	28			I	BnA Biased	0.997	0.313	30
GO:0000166	I	Nonbiased	0.673803	81			II	BnA Biased	0.93	0.142	25
GO:0000287	I	Nonbiased	0.581738	56			I	BnC Biased	0.846	0.24	49
GO:0000325	I	Nonbiased	0.50106	46			II	BnC Biased	0.721	0.269	63
GO:0000398	II	Nonbiased	0.501188	65			I	Unbiased	0.708	0.187	105
GO:0000502	II	BnC Biased	0.516574	24			II	Unbiased	0.634	0.193	134
GO:0000502	II	Nonbiased	0.467669	71
GO:0000981	II	Nonbiased	0.652265	62
GO:0001135	II	Nonbiased	0.688929	51
GO:0003677	II	Bna Biased	1.03832	153
GO:0003677	II	BnC Biased	0.649899	220
GO:0003677	II	Nonbiased	0.78703	711
GO:0003690	I	Nonbiased	0.315438	26
GO:0003700	II	Bna Biased	1.06418	175
GO:0003700	II	BnC Biased	0.614323	151
GO:0003700	II	Nonbiased	0.762986	662
GO:0003713	I	Nonbiased	0.684081	34
GO:0003723	I	Bna Biased	0.757638	42
GO:0003723	I	BnC Biased	0.594346	101
GO:0003723	I	Nonbiased	0.597339	375
GO:0003729	II	BnC Biased	1.08473	146
GO:0003729	II	Nonbiased	0.556476	307
GO:0003746	I	Nonbiased	0.664048	30
GO:0003777	II	Nonbiased	0.62576	49
GO:0003824	I	BnC Biased	0.639588	45
GO:0003824	I	Nonbiased	0.645691	127
GO:0003899	I	Nonbiased	0.79518	39
GO:0003993	I	Nonbiased	0.867039	33
GO:0004222	II	Nonbiased	0.651345	59
GO:0004252	I	Nonbiased	0.729454	23
GO:0004298	II	BnC Biased	0.546037	21
GO:0004386	I	Nonbiased	0.646819	49
GO:0004518	II	Nonbiased	0.564688	28
GO:0004519	I	Nonbiased	0.665726	62
GO:0004553	I	Bna Biased	0.811221	22
GO:0004553	I	BnC Biased	0.764513	30
GO:0004553	I	Nonbiased	0.677518	42
GO:0004601	I	Bna Biased	1.26798	29
GO:0004675	II	Nonbiased	0.706002	42
GO:0004683	II	Nonbiased	0.741777	37
GO:0004712	II	Nonbiased	0.788545	50
GO:0004721	II	Nonbiased	0.452123	30
GO:0004722	II	BnC Biased	0.495988	25
GO:0004722	II	Nonbiased	0.470165	105
GO:0004871	I	BnC Biased	1.34814	26
GO:0004871	I	Nonbiased	0.540184	72
GO:0005096	II	Nonbiased	0.755009	42
GO:0005198	I	Nonbiased	0.527862	35
GO:0005215	I	Bna Biased	0.717782	34
GO:0005215	I	BnC Biased	0.508302	30
GO:0005215	I	Nonbiased	0.816907	69
GO:0005506	I	BnC Biased	1.09538	24
GO:0005506	I	Nonbiased	1.16702	40
GO:0005507	I	BnC Biased	0.595999	49
GO:0005507	I	Nonbiased	0.832882	126
GO:0005515	II	Bna Biased	1.0214	239
GO:0005515	II	BnC Biased	1.05288	536
GO:0005515	II	Nonbiased	0.80365	1933
GO:0005516	II	BnC Biased	0.514514	26
GO:0005516	II	Nonbiased	0.647511	152
GO:0005524	I	Bna Biased	0.918265	175
GO:0005524	I	BnC Biased	0.860653	166
GO:0005524	I	Nonbiased	0.737301	1135
GO:0005575	I	Bna Biased	1.52659	34
GO:0005575	I	BnC Biased	0.645235	79
GO:0005575	I	Nonbiased	1.09411	132
GO:0005576	I	Bna Biased	1.00942	142
GO:0005576	I	BnC Biased	0.779215	202
GO:0005576	I	Nonbiased	0.672083	533
GO:0005623	II	BnC Biased	0.541194	22
GO:0005623	II	Nonbiased	0.567485	71
GO:0005634	I	Bna Biased	1.09964	725
GO:0005634	I	BnC Biased	0.984144	1003
GO:0005634	I	Nonbiased	0.891325	4083
GO:0005732	II	Nonbiased	0.807168	25
GO:0005737	I	Bna Biased	1.39878	372
GO:0005737	I	BnC Biased	1.17223	600
GO:0005737	I	Nonbiased	0.813123	1985
GO:0005747	II	BnC Biased	0.612401	37
GO:0005747	II	Nonbiased	0.710989	37
GO:0005759	II	BnC Biased	0.507181	21
GO:0005759	II	Nonbiased	0.886475	76
GO:0005768	II	BnC Biased	0.583892	66
GO:0005768	II	Nonbiased	0.555782	272
GO:0005777	I	BnC Biased	0.987745	60
GO:0005777	I	Nonbiased	0.730553	164
GO:0005783	I	Bna Biased	1.02016	70
GO:0005783	I	BnC Biased	0.755934	148
GO:0005783	I	Nonbiased	1.06712	395
GO:0005794	II	Bna Biased	0.887531	107
GO:0005794	II	BnC Biased	0.564351	146
GO:0005794	II	Nonbiased	0.57401	617
GO:0005802	II	BnC Biased	0.504864	48
GO:0005802	II	Nonbiased	0.510862	265
GO:0005819	II	Nonbiased	0.57092	34
GO:0005829	II	Bna Biased	0.873067	144
GO:0005829	II	BnC Biased	1.13526	438
GO:0005829	II	Nonbiased	0.757829	1258
GO:0005834	I	Nonbiased	0.451372	48
GO:0005839	II	BnC Biased	0.546037	21
GO:0005840	II	BnC Biased	0.74144	157
GO:0005840	II	Nonbiased	0.579593	148
GO:0005856	II	Nonbiased	0.293381	22
GO:0005871	II	Nonbiased	0.667785	35
GO:0005874	II	Nonbiased	0.616018	62
GO:0005975	I	Bna Biased	0.616535	24
GO:0005975	I	BnC Biased	0.668537	41
GO:0005975	I	Nonbiased	0.702286	145
GO:0006004	II	Nonbiased	0.479251	21
GO:0006096	II	BnC Biased	0.853938	28
GO:0006096	II	Nonbiased	0.770586	30
GO:0006325	II	Nonbiased	0.447916	32
GO:0006342	II	Nonbiased	0.880649	29
GO:0006351	II	Bna Biased	1.02821	158
GO:0006351	II	BnC Biased	0.672806	174
GO:0006351	II	Nonbiased	0.762972	734
GO:0006355	II	Bna Biased	0.847085	147
GO:0006355	II	BnC Biased	0.648415	186
GO:0006355	II	Nonbiased	0.748051	797
GO:0006357	II	Bna Biased	0.944607	25
GO:0006357	II	Nonbiased	0.624466	89
GO:0006396	I	Nonbiased	0.640166	28
GO:0006397	I	BnC Biased	0.619375	24
GO:0006397	I	Nonbiased	0.56747	152
GO:0006413	I	BnC Biased	0.479278	23
GO:0006413	I	Nonbiased	0.458362	48
GO:0006414	I	Nonbiased	0.663724	31
GO:0006417	I	Nonbiased	0.512886	38
GO:0006470	II	Nonbiased	0.469661	54
GO:0006486	I	Nonbiased	0.54491	52
GO:0006508	I	BnC Biased	0.533653	37
GO:0006508	I	Nonbiased	0.812221	173
GO:0006629	I	Bna Biased	0.609544	21
GO:0006629	I	Nonbiased	0.538383	31
GO:0006631	I	Nonbiased	0.660396	21
GO:0006633	II	BnC Biased	0.613246	31
GO:0006633	II	Nonbiased	0.578832	61
GO:0006869	I	BnC Biased	1.05837	24
GO:0006869	I	Nonbiased	0.367217	21
GO:0006886	II	BnC Biased	0.480119	28
GO:0006886	II	Nonbiased	0.530527	110
GO:0006888	I	Nonbiased	0.642759	47
GO:0006891	II	Nonbiased	0.499964	34
GO:0006897	II	Nonbiased	0.720788	26
GO:0006906	II	BnC Biased	0.493769	22
GO:0006906	II	Nonbiased	0.359245	44
GO:0006952	I	Bna Biased	0.994071	29
GO:0006952	I	BnC Biased	0.746322	36
GO:0006952	I	Nonbiased	0.64758	166
GO:0006970	II	BnC Biased	0.702766	27
GO:0006970	II	Nonbiased	0.605542	73
GO:0006974	I	Nonbiased	0.513709	24
GO:0006979	I	Bna Biased	0.680666	28
GO:0006979	I	BnC Biased	0.788061	89
GO:0006979	I	Nonbiased	0.758044	126
GO:0007018	II	Nonbiased	0.667369	36
GO:0007030	II	Nonbiased	0.368129	26
GO:0007034	II	Nonbiased	0.506637	31
GO:0007165	I	Bna Biased	1.15899	41
GO:0007165	I	BnC Biased	0.577746	38
GO:0007165	I	Nonbiased	0.489186	60
GO:0007166	II	Nonbiased	0.744722	48
GO:0007169	II	Nonbiased	0.479297	83
GO:0007623	II	Nonbiased	0.81125	63
GO:0008017	II	Nonbiased	0.618754	78
GO:0008026	I	Nonbiased	0.628254	60
GO:0008152	I	Nonbiased	0.289793	23
GO:0008168	I	BnC Biased	0.83742	31
GO:0008168	I	Nonbiased	0.466864	40
GO:0008194	I	Nonbiased	0.907878	25
GO:0008219	I	Nonbiased	0.580729	26
GO:0008234	I	Nonbiased	0.737392	28
GO:0008270	II	Bna Biased	1.13454	86
GO:0008270	II	BnC Biased	0.671557	126
GO:0008270	II	Nonbiased	0.686978	406
GO:0008375	II	Nonbiased	0.345045	26
GO:0008483	I	Nonbiased	0.564523	32
GO:0008565	I	Nonbiased	0.659905	66
GO:0008643	II	Nonbiased	0.315988	33
GO:0008654	II	Nonbiased	0.48812	42
GO:0009055	I	BnC Biased	0.531793	25
GO:0009055	I	Nonbiased	0.99254	63
GO:0009058	I	Nonbiased	0.596276	49
GO:0009306	II	Nonbiased	0.67946	51
GO:0009408	I	Bna Biased	0.891336	24
GO:0009408	I	BnC Biased	1.39479	44
GO:0009408	I	Nonbiased	0.829762	46
GO:0009416	II	BnC Biased	0.933818	76
GO:0009416	II	Nonbiased	0.814907	112
GO:0009451	I	Nonbiased	0.467178	36
GO:0009504	II	Nonbiased	0.420045	47
GO:0009505	I	Bna Biased	1.42097	38
GO:0009505	I	BnC Biased	0.778548	38
GO:0009505	I	Nonbiased	0.670441	124
GO:0009522	I	BnC Biased	0.846531	41
GO:0009524	II	Nonbiased	0.604527	37
GO:0009555	II	BnC Biased	0.477525	22
GO:0009555	II	Nonbiased	1.99418	98
GO:0009617	I	BnC Biased	1.31431	21
GO:0009617	I	Nonbiased	0.73305	62
GO:0009620	I	Nonbiased	0.782073	56
GO:0009624	I	Nonbiased	0.706462	29
GO:0009626	I	Nonbiased	0.466965	26
GO:0009627	I	Nonbiased	0.973435	30
GO:0009631	I	Nonbiased	0.793034	40
GO:0009637	I	Nonbiased	0.796489	46
GO:0009644	I	BnC Biased	0.826049	38
GO:0009644	I	Nonbiased	0.843797	33
GO:0009654	II	BnC Biased	0.626602	32
GO:0009707	I	BnC Biased	0.90333	22
GO:0009723	II	Bna Biased	0.692985	21
GO:0009723	II	Nonbiased	0.55893	94
GO:0009733	II	Bna Biased	0.774647	45
GO:0009733	II	BnC Biased	1.33949	39
GO:0009733	II	Nonbiased	0.588581	186
GO:0009734	II	BnC Biased	1.31372	22
GO:0009734	II	Nonbiased	0.667395	68
GO:0009735	II	BnC Biased	0.771454	135
GO:0009735	II	Nonbiased	0.604018	142
GO:0009736	II	Nonbiased	0.642119	34
GO:0009737	II	Bna Biased	1.24782	56
GO:0009737	II	BnC Biased	0.576766	64
GO:0009737	II	Nonbiased	0.701587	204
GO:0009738	II	Bna Biased	1.02311	24
GO:0009738	II	BnC Biased	0.8141	32
GO:0009738	II	Nonbiased	0.671599	107
GO:0009739	II	Nonbiased	0.702968	70
GO:0009740	II	Nonbiased	0.545655	25
GO:0009742	II	Bna Biased	0.984029	24
GO:0009742	II	Nonbiased	0.45284	37
GO:0009753	II	Bna Biased	0.739805	31
GO:0009753	II	BnC Biased	1.47566	28
GO:0009753	II	Nonbiased	0.830183	97
GO:0009768	I	BnC Biased	0.828505	32
GO:0009788	II	Nonbiased	0.645007	66
GO:0009809	I	Nonbiased	0.910666	52
GO:0009817	I	Nonbiased	0.766177	29
GO:0009834	II	Nonbiased	0.452897	34
GO:0009846	I	Nonbiased	0.616296	37
GO:0009853	II	BnC Biased	0.417497	28
GO:0009853	II	Nonbiased	0.585487	43
GO:0009860	II	Nonbiased	1.01572	49
GO:0009873	II	Bna Biased	0.835382	30
GO:0009873	II	Nonbiased	0.600767	56
GO:0009908	II	BnC Biased	1.11623	35
GO:0009908	II	Nonbiased	0.562707	109
GO:0009911	II	Nonbiased	0.479894	30
GO:0009931	II	Nonbiased	0.741777	37
GO:0009965	II	Nonbiased	1.03825	45
GO:0010119	II	BnC Biased	0.885315	31
GO:0010119	II	Nonbiased	0.464036	23
GO:0010228	II	Nonbiased	0.484388	94
GO:0010287	I	BnC Biased	0.833435	67
GO:0010287	I	Nonbiased	0.589287	33
GO:0010468	II	Bna Biased	0.731134	27
GO:0010468	II	Nonbiased	0.678671	52
GO:0010501	I	Nonbiased	0.65128	37
GO:0010583	II	Nonbiased	0.598932	38
GO:0015031	II	Bna Biased	0.937606	40
GO:0015031	II	BnC Biased	0.619459	61
GO:0015031	II	Nonbiased	0.575901	153
GO:0015293	I	Nonbiased	0.538777	21
GO:0015297	I	Nonbiased	0.679378	58
GO:0015450	II	BnC Biased	0.476085	25
GO:0015450	II	Nonbiased	0.493746	23
GO:0015979	II	BnC Biased	0.930383	77
GO:0015979	II	Nonbiased	0.511243	61
GO:0015995	II	Nonbiased	0.603646	62
GO:0016020	I	Bna Biased	0.940153	105
GO:0016020	I	BnC Biased	0.861822	324
GO:0016020	I	Nonbiased	0.703947	812
GO:0016021	I	Bna Biased	0.957625	335
GO:0016021	I	BnC Biased	0.740902	470
GO:0016021	I	Nonbiased	0.759463	1804
GO:0016032	II	Nonbiased	0.790814	71
GO:0016168	I	BnC Biased	1.0511	29
GO:0016192	II	Bna Biased	0.922352	31
GO:0016192	II	BnC Biased	0.473999	32
GO:0016192	II	Nonbiased	1.27462	114
GO:0016413	II	Nonbiased	0.671465	29
GO:0016491	I	BnC Biased	0.636189	50
GO:0016491	I	Nonbiased	0.71365	86
GO:0016592	I	Nonbiased	0.846404	26
GO:0016740	I	Nonbiased	1.21755	114
GO:0016757	I	Bna Biased	0.729766	47
GO:0016757	I	BnC Biased	0.504773	42
GO:0016757	I	Nonbiased	0.716139	235
GO:0016779	II	Nonbiased	0.509476	26
GO:0016787	I	Bna Biased	0.864444	60
GO:0016787	I	BnC Biased	0.839719	49
GO:0016787	I	Nonbiased	0.627176	184
GO:0016788	I	Nonbiased	0.474753	29
GO:0016791	II	Nonbiased	0.643031	36
GO:0016829	I	Nonbiased	0.59549	39
GO:0016874	I	Nonbiased	0.802452	28
GO:0016887	I	Nonbiased	0.619654	92
GO:0018105	II	BnC Biased	0.530386	23
GO:0018105	II	Nonbiased	0.740732	45
GO:0018298	I	BnC Biased	0.877412	22
GO:0018298	I	Nonbiased	0.52833	25
GO:0019344	II	Nonbiased	0.763901	23
GO:0019760	II	Nonbiased	0.592585	37
GO:0019898	II	BnC Biased	0.607794	36
GO:0019898	II	Nonbiased	0.51501	21
GO:0020037	I	Bna Biased	0.836201	35
GO:0020037	I	BnC Biased	1.00813	54
GO:0020037	I	Nonbiased	0.832392	78
GO:0022625	II	BnC Biased	0.502123	86
GO:0022625	II	Nonbiased	0.592819	73
GO:0022857	I	Nonbiased	0.74897	51
GO:0030001	I	Nonbiased	1.2484	36
GO:0030154	II	Bna Biased	0.877518	33
GO:0030154	II	BnC Biased	0.479761	29
GO:0030154	II	Nonbiased	0.8603	126
GO:0030246	I	Nonbiased	0.706269	63
GO:0031047	I	Nonbiased	0.655567	26
GO:0031201	II	BnC Biased	0.464469	25
GO:0031201	II	Nonbiased	0.364477	57
GO:0031409	I	BnC Biased	0.877412	22
GO:0031625	II	Nonbiased	0.855674	46
GO:0031902	II	Nonbiased	0.426627	46
GO:0032259	I	BnC Biased	0.874258	34
GO:0032259	I	Nonbiased	0.767682	56
GO:0035091	II	Nonbiased	0.465989	22
GO:0035556	II	BnC Biased	0.706593	29
GO:0035556	II	Nonbiased	0.695524	80
GO:0040008	II	BnC Biased	1.3072	30
GO:0040008	II	Nonbiased	0.538109	78
GO:0042147	II	Nonbiased	0.530248	35
GO:0042254	II	BnC Biased	0.726113	81
GO:0042254	II	Nonbiased	0.641118	88
GO:0042335	I	BnC Biased	0.788142	22
GO:0042538	II	BnC Biased	0.597975	35
GO:0042538	II	Nonbiased	0.751391	46
GO:0042542	II	BnC Biased	1.10108	26
GO:0042651	I	Nonbiased	0.792829	21
GO:0042742	I	Bna Biased	0.809126	24
GO:0042742	I	BnC Biased	1.53576	89
GO:0042742	I	Nonbiased	0.674703	150
GO:0042744	I	BnC Biased	0.976695	38
GO:0042802	II	BnC Biased	0.623061	24
GO:0042802	II	Nonbiased	0.769406	73
GO:0043161	II	BnC Biased	0.467418	23
GO:0043161	II	Nonbiased	0.5225	53
GO:0043231	I	Bna Biased	1.04521	22
GO:0043231	I	Nonbiased	0.949797	66
GO:0043565	II	Bna Biased	1.17126	78
GO:0043565	II	BnC Biased	0.634395	48
GO:0043565	II	Nonbiased	0.677141	205
GO:0043621	II	Nonbiased	0.543788	45
GO:0043622	II	Nonbiased	0.463153	24
GO:0044212	II	Bna Biased	0.779344	34
GO:0044212	II	BnC Biased	0.581414	27
GO:0044212	II	Nonbiased	0.643887	129
GO:0045454	II	BnC Biased	1.29992	41
GO:0045454	II	Nonbiased	0.766423	109
GO:0045490	II	Nonbiased	0.577899	40
GO:0045892	II	Nonbiased	0.918463	55
GO:0045893	II	Bna Biased	0.996844	36
GO:0045893	II	BnC Biased	0.735854	33
GO:0045893	II	Nonbiased	0.747537	136
GO:0045944	I	Nonbiased	0.380448	34
GO:0046777	II	Nonbiased	0.67613	142
GO:0046872	I	Bna Biased	1.56915	172
GO:0046872	I	BnC Biased	0.624255	228
GO:0046872	I	Nonbiased	0.729284	942
GO:0048046	I	Bna Biased	0.923368	32
GO:0048046	I	BnC Biased	1.00541	140
GO:0048046	I	Nonbiased	0.823813	223
GO:0048316	II	BnC Biased	0.510367	25
GO:0048364	II	Bna Biased	0.842182	27
GO:0048364	II	BnC Biased	0.774917	22
GO:0048364	II	Nonbiased	0.65135	88
GO:0048366	II	BnC Biased	1.16146	38
GO:0048366	II	Nonbiased	0.925079	85
GO:0048573	II	Nonbiased	0.588693	27
GO:0050660	I	Nonbiased	0.933105	52
GO:0050832	I	Nonbiased	1.17456	89
GO:0050897	I	BnC Biased	0.870816	23
GO:0050897	I	Nonbiased	0.973733	29
GO:0051017	II	Nonbiased	0.50414	34
GO:0051028	II	Nonbiased	0.444047	57
GO:0051287	I	Nonbiased	0.927638	52
GO:0051301	I	Bna Biased	1.1744	28
GO:0051301	I	Nonbiased	0.713041	112
GO:0051607	I	Nonbiased	0.462004	29
GO:0055085	I	Bna Biased	0.712539	31
GO:0055085	I	Nonbiased	0.731274	105
GO:0055114	I	Bna Biased	1.86983	79
GO:0055114	I	BnC Biased	1.10755	195
GO:0055114	I	Nonbiased	0.846359	450
GO:0061025	II	Nonbiased	0.342021	42
GO:0061077	I	Nonbiased	0.493309	21
GO:0071281	I	Nonbiased	0.983543	38
GO:0071472	II	Nonbiased	0.597603	26
GO:0080022	II	Nonbiased	0.634361	46
GO:0080167	II	BnC Biased	1.03396	39
GO:0080167	II	Nonbiased	0.621762	50
GO:0090351	II	Nonbiased	0.565553	26

## Sheet: HERV_Gen_Plot
GO	Class	Generation	avgHERV	Total Gene Count
GO:0000139	II	S1	0.549225	52
GO:0000139	II	S10	0.70419	148
GO:0000139	II	S5	0.525234	112
GO:0000149	II	S10	0.680978	43
GO:0000149	II	S5	0.428925	26
GO:0000166	I	S1	0.418637	28
GO:0000166	I	S10	0.638798	55			Class	Generation	meanHERV	sdHERV	Total GO terms
GO:0000166	I	S5	0.667823	41			I	S1	0.54	0.0989	36
GO:0000287	I	S10	0.552047	34			II	S1	0.547	0.0985	44
GO:0000287	I	S5	0.538502	23			I	S5	0.747	0.298	63
GO:0000325	I	S10	0.554258	26			II	S5	0.615	0.259	85
GO:0000325	I	S5	0.651456	21			I	S10	0.86	0.231	87
GO:0000398	II	S10	0.540044	29			II	S10	0.789	0.214	100
GO:0000398	II	S5	0.450796	34
GO:0000502	II	S10	0.531293	44
GO:0000502	II	S5	0.439376	34
GO:0000981	II	S10	0.761845	38
GO:0000981	II	S5	0.631024	35
GO:0001135	II	S10	0.795085	34
GO:0001135	II	S5	0.639739	31
GO:0003677	II	S1	0.542388	183
GO:0003677	II	S10	0.900515	512
GO:0003677	II	S5	0.613116	389
GO:0003700	II	S1	0.543657	171
GO:0003700	II	S10	0.882479	458
GO:0003700	II	S5	0.664029	359
GO:0003713	I	S10	0.644754	25
GO:0003723	I	S1	0.537391	87
GO:0003723	I	S10	0.673971	237
GO:0003723	I	S5	0.496939	194
GO:0003729	II	S1	0.498197	73
GO:0003729	II	S10	0.999573	207
GO:0003729	II	S5	0.657345	184
GO:0003746	I	S10	0.769244	27
GO:0003777	II	S10	0.753767	25
GO:0003777	II	S5	0.389734	21
GO:0003824	I	S1	0.524971	38
GO:0003824	I	S10	0.724476	84
GO:0003824	I	S5	0.646102	65
GO:0003899	I	S10	0.853603	21
GO:0004222	II	S10	0.653576	36
GO:0004386	I	S10	0.697227	27
GO:0004519	I	S1	0.397044	21
GO:0004519	I	S10	0.699833	34
GO:0004519	I	S5	0.618226	26
GO:0004553	I	S10	0.722652	50
GO:0004553	I	S5	0.718245	26
GO:0004601	I	S10	1.25827	30
GO:0004675	II	S10	0.784085	27
GO:0004683	II	S10	0.916908	24
GO:0004712	II	S10	0.698223	31
GO:0004721	II	S10	0.743912	25
GO:0004721	II	S5	0.557215	22
GO:0004722	II	S1	0.425908	26
GO:0004722	II	S10	0.559522	65
GO:0004722	II	S5	0.4584	53
GO:0004871	I	S1	0.424058	21
GO:0004871	I	S10	1.10933	51
GO:0004871	I	S5	0.464009	36
GO:0005198	I	S10	0.782838	22
GO:0005215	I	S1	0.515976	26
GO:0005215	I	S10	0.856148	58
GO:0005215	I	S5	0.685651	49
GO:0005506	I	S10	0.988482	36
GO:0005506	I	S5	1.28879	29
GO:0005507	I	S1	0.678966	32
GO:0005507	I	S10	0.776697	86
GO:0005507	I	S5	0.738738	64
GO:0005515	II	S1	0.605873	496
GO:0005515	II	S10	0.952622	1271
GO:0005515	II	S5	0.784574	941
GO:0005516	II	S1	0.547834	32
GO:0005516	II	S10	0.726862	97
GO:0005516	II	S5	0.438135	69
GO:0005524	I	S1	0.562392	256
GO:0005524	I	S10	0.806841	714
GO:0005524	I	S5	0.723102	506
GO:0005575	I	S1	0.42696	46
GO:0005575	I	S10	1.39838	114
GO:0005575	I	S5	1.25788	85
GO:0005576	I	S1	0.546362	153
GO:0005576	I	S10	0.832485	397
GO:0005576	I	S5	0.588249	327
GO:0005623	II	S1	0.535234	25
GO:0005623	II	S10	0.625213	46
GO:0005623	II	S5	0.498611	36
GO:0005634	I	S1	0.594352	1053
GO:0005634	I	S10	0.94127	2723
GO:0005634	I	S5	1.00871	2035
GO:0005737	I	S1	0.672615	540
GO:0005737	I	S10	1.04826	1395
GO:0005737	I	S5	1.13805	1022
GO:0005747	II	S10	0.803629	34
GO:0005747	II	S5	0.502416	35
GO:0005759	II	S10	0.781028	54
GO:0005759	II	S5	0.542179	26
GO:0005768	II	S1	0.472789	62
GO:0005768	II	S10	0.585631	163
GO:0005768	II	S5	0.473719	122
GO:0005777	I	S1	0.52854	36
GO:0005777	I	S10	1.00043	105
GO:0005777	I	S5	0.688201	85
GO:0005783	I	S1	0.738799	123
GO:0005783	I	S10	1.07174	279
GO:0005783	I	S5	0.738149	211
GO:0005794	II	S1	0.497156	135
GO:0005794	II	S10	0.636825	415
GO:0005794	II	S5	0.564799	320
GO:0005802	II	S1	0.460372	50
GO:0005802	II	S10	0.53505	153
GO:0005802	II	S5	0.479449	122
GO:0005829	II	S1	0.532195	320
GO:0005829	II	S10	0.938833	882
GO:0005829	II	S5	0.86189	638
GO:0005834	I	S10	0.494686	29
GO:0005840	II	S1	0.683402	57
GO:0005840	II	S10	0.937724	137
GO:0005840	II	S5	0.612019	114
GO:0005874	II	S10	0.647397	41
GO:0005874	II	S5	0.337701	22
GO:0005975	I	S1	0.487482	42
GO:0005975	I	S10	0.753444	102
GO:0005975	I	S5	0.589326	66
GO:0006096	II	S10	0.889719	25
GO:0006096	II	S5	0.400292	23
GO:0006351	II	S1	0.581855	194
GO:0006351	II	S10	0.869039	497
GO:0006351	II	S5	0.649008	375
GO:0006355	II	S1	0.555755	193
GO:0006355	II	S10	0.78919	526
GO:0006355	II	S5	0.62922	411
GO:0006357	II	S1	0.43428	23
GO:0006357	II	S10	0.733198	62
GO:0006357	II	S5	0.588032	49
GO:0006397	I	S1	0.405219	33
GO:0006397	I	S10	0.60931	85
GO:0006397	I	S5	0.355353	59
GO:0006413	I	S10	0.505065	36
GO:0006413	I	S5	0.382551	23
GO:0006414	I	S10	0.796245	31
GO:0006417	I	S10	0.750485	24
GO:0006470	II	S10	0.477772	37
GO:0006470	II	S5	0.405294	28
GO:0006486	I	S10	0.526891	35
GO:0006508	I	S1	0.462739	30
GO:0006508	I	S10	0.784673	110
GO:0006508	I	S5	0.648908	83
GO:0006629	I	S10	0.73439	29
GO:0006629	I	S5	0.502728	22
GO:0006633	II	S10	0.688183	44
GO:0006633	II	S5	0.618917	35
GO:0006869	I	S10	0.776763	22
GO:0006886	II	S1	0.374852	24
GO:0006886	II	S10	0.549447	70
GO:0006886	II	S5	0.496602	54
GO:0006888	I	S10	0.779836	33
GO:0006891	II	S10	0.688808	27
GO:0006906	II	S10	0.697159	36
GO:0006906	II	S5	0.43789	21
GO:0006952	I	S1	0.499587	38
GO:0006952	I	S10	0.725185	112
GO:0006952	I	S5	0.592265	81
GO:0006970	II	S10	0.657896	51
GO:0006970	II	S5	0.589409	34
GO:0006974	I	S10	0.537961	23
GO:0006979	I	S1	0.457528	55
GO:0006979	I	S10	0.803682	110
GO:0006979	I	S5	0.658924	78
GO:0007165	I	S1	0.583099	28
GO:0007165	I	S10	0.821338	67
GO:0007165	I	S5	0.49263	44
GO:0007166	II	S10	0.792786	31
GO:0007169	II	S10	0.586251	47
GO:0007169	II	S5	0.44146	31
GO:0007623	II	S10	0.968656	40
GO:0007623	II	S5	0.679983	30
GO:0008017	II	S10	0.72746	45
GO:0008017	II	S5	0.362477	32
GO:0008026	I	S10	0.678328	28
GO:0008152	I	S10	0.604962	24
GO:0008168	I	S10	0.456112	38
GO:0008168	I	S5	1.18262	23
GO:0008219	I	S5	0.716555	21
GO:0008270	II	S1	0.481312	106
GO:0008270	II	S10	0.812197	297
GO:0008270	II	S5	0.591248	215
GO:0008565	I	S10	0.655442	36
GO:0008565	I	S5	0.507116	29
GO:0008654	II	S10	0.630489	24
GO:0009055	I	S1	0.70987	23
GO:0009055	I	S10	0.773818	47
GO:0009055	I	S5	1.08644	35
GO:0009058	I	S10	1.50501	35
GO:0009058	I	S5	1.88533	22
GO:0009306	II	S10	0.447907	27
GO:0009306	II	S5	0.795388	26
GO:0009408	I	S10	1.25804	57
GO:0009408	I	S5	1.7344	37
GO:0009416	II	S1	0.542245	28
GO:0009416	II	S10	0.999895	90
GO:0009416	II	S5	0.803465	75
GO:0009504	II	S10	0.545931	28
GO:0009505	I	S1	0.524557	33
GO:0009505	I	S10	0.986343	86
GO:0009505	I	S5	0.742872	81
GO:0009522	I	S10	0.924207	26
GO:0009524	II	S10	0.682399	21
GO:0009555	II	S10	1.8764	68
GO:0009555	II	S5	1.85165	48
GO:0009617	I	S10	1.04192	37
GO:0009617	I	S5	0.659471	36
GO:0009620	I	S10	0.788633	34
GO:0009624	I	S10	0.516375	21
GO:0009631	I	S10	0.76467	26
GO:0009631	I	S5	0.630803	21
GO:0009637	I	S10	0.976611	26
GO:0009637	I	S5	0.530442	27
GO:0009644	I	S10	0.822564	33
GO:0009644	I	S5	0.722925	23
GO:0009723	II	S1	0.451165	24
GO:0009723	II	S10	0.59123	57
GO:0009723	II	S5	0.508953	42
GO:0009733	II	S1	0.610031	57
GO:0009733	II	S10	0.7613	128
GO:0009733	II	S5	0.917667	85
GO:0009734	II	S1	0.735209	21
GO:0009734	II	S10	0.831434	43
GO:0009734	II	S5	1.22446	33
GO:0009735	II	S1	0.599824	51
GO:0009735	II	S10	0.842193	128
GO:0009735	II	S5	0.547105	108
GO:0009737	II	S1	0.547751	66
GO:0009737	II	S10	0.94112	147
GO:0009737	II	S5	0.516338	111
GO:0009738	II	S1	0.634269	28
GO:0009738	II	S10	0.870438	78
GO:0009738	II	S5	0.387175	57
GO:0009739	II	S1	0.610935	23
GO:0009739	II	S10	0.89603	47
GO:0009739	II	S5	0.551133	31
GO:0009742	II	S10	0.579559	37
GO:0009742	II	S5	0.704362	23
GO:0009753	II	S1	0.573641	29
GO:0009753	II	S10	1.50851	75
GO:0009753	II	S5	1.74692	52
GO:0009768	I	S10	0.921388	22
GO:0009788	II	S10	0.763134	41
GO:0009788	II	S5	0.428847	26
GO:0009809	I	S10	0.953724	30
GO:0009809	I	S5	0.749355	21
GO:0009817	I	S10	0.901654	21
GO:0009846	I	S10	0.649269	23
GO:0009853	II	S10	0.550533	31
GO:0009853	II	S5	0.579404	31
GO:0009860	II	S10	0.944618	39
GO:0009860	II	S5	0.429007	26
GO:0009873	II	S10	0.625769	50
GO:0009873	II	S5	0.60206	37
GO:0009908	II	S1	0.455404	31
GO:0009908	II	S10	0.930993	70
GO:0009908	II	S5	0.546857	63
GO:0009931	II	S10	0.916908	24
GO:0009965	II	S10	1.01555	35
GO:0010119	II	S10	0.765638	35
GO:0010119	II	S5	0.570114	22
GO:0010228	II	S10	0.532102	49
GO:0010228	II	S5	0.715471	39
GO:0010287	I	S10	0.89689	43
GO:0010287	I	S5	0.45706	38
GO:0010468	II	S10	0.82664	37
GO:0010468	II	S5	0.664709	31
GO:0010583	II	S10	0.958624	21
GO:0015031	II	S1	0.483825	39
GO:0015031	II	S10	0.697058	121
GO:0015031	II	S5	0.541319	94
GO:0015297	I	S10	0.728887	28
GO:0015297	I	S5	0.59842	26
GO:0015450	II	S10	0.485931	22
GO:0015979	II	S1	0.469591	21
GO:0015979	II	S10	0.867395	67
GO:0015979	II	S5	0.550115	59
GO:0015995	II	S10	0.658459	36
GO:0015995	II	S5	0.619272	29
GO:0016020	I	S1	0.596928	204
GO:0016020	I	S10	0.864132	585
GO:0016020	I	S5	0.649293	452
GO:0016021	I	S1	0.667513	451
GO:0016021	I	S10	0.8523	1224
GO:0016021	I	S5	0.614009	934
GO:0016032	II	S10	0.883055	40
GO:0016032	II	S5	0.507693	32
GO:0016168	I	S10	1.07585	21
GO:0016192	II	S1	0.742614	32
GO:0016192	II	S10	1.36029	87
GO:0016192	II	S5	0.636308	58
GO:0016491	I	S1	0.390985	21
GO:0016491	I	S10	0.767053	67
GO:0016491	I	S5	0.508446	58
GO:0016740	I	S1	0.562418	23
GO:0016740	I	S10	1.34879	71
GO:0016740	I	S5	0.805907	53
GO:0016757	I	S1	0.568567	62
GO:0016757	I	S10	0.757334	144
GO:0016757	I	S5	0.613299	118
GO:0016787	I	S1	0.437191	50
GO:0016787	I	S10	0.800293	141
GO:0016787	I	S5	0.608748	102
GO:0016887	I	S10	0.62695	61
GO:0016887	I	S5	0.485159	39
GO:0018105	II	S10	0.80501	35
GO:0018105	II	S5	0.410748	27
GO:0018298	I	S10	0.914141	24
GO:0019898	II	S10	0.635883	31
GO:0020037	I	S1	0.512588	34
GO:0020037	I	S10	1.22147	67
GO:0020037	I	S5	0.879061	66
GO:0022625	II	S1	0.466812	24
GO:0022625	II	S10	0.764008	69
GO:0022625	II	S5	0.577955	66
GO:0022857	I	S10	0.77549	31
GO:0022857	I	S5	0.499074	25
GO:0030154	II	S1	0.462587	36
GO:0030154	II	S10	0.921513	89
GO:0030154	II	S5	0.674065	63
GO:0030246	I	S10	0.636902	40
GO:0030246	I	S5	0.674971	33
GO:0031201	II	S10	0.680978	43
GO:0031201	II	S5	0.432917	28
GO:0031625	II	S10	0.748812	22
GO:0031625	II	S5	0.452647	23
GO:0031902	II	S10	0.773937	30
GO:0031902	II	S5	0.481108	24
GO:0032259	I	S10	0.699167	47
GO:0032259	I	S5	1.11148	29
GO:0035556	II	S1	0.502788	27
GO:0035556	II	S10	0.793515	59
GO:0035556	II	S5	0.379966	41
GO:0040008	II	S1	0.723375	27
GO:0040008	II	S10	0.853669	44
GO:0040008	II	S5	1.04746	47
GO:0042254	II	S1	0.783747	35
GO:0042254	II	S10	0.925995	80
GO:0042254	II	S5	0.598349	57
GO:0042538	II	S1	0.489252	25
GO:0042538	II	S10	0.742408	37
GO:0042538	II	S5	0.548032	26
GO:0042742	I	S1	0.583383	33
GO:0042742	I	S10	1.31944	136
GO:0042742	I	S5	1.29305	94
GO:0042744	I	S10	1.32107	29
GO:0042744	I	S5	0.800462	27
GO:0042802	II	S10	0.701665	48
GO:0042802	II	S5	0.916503	41
GO:0043161	II	S10	0.993126	46
GO:0043161	II	S5	0.417038	30
GO:0043231	I	S1	0.598784	24
GO:0043231	I	S10	1.21245	38
GO:0043231	I	S5	0.89837	33
GO:0043565	II	S1	0.577932	52
GO:0043565	II	S10	0.936913	156
GO:0043565	II	S5	0.674645	123
GO:0043621	II	S10	0.511997	24
GO:0044212	II	S1	0.516191	30
GO:0044212	II	S10	0.706943	81
GO:0044212	II	S5	0.631479	79
GO:0045454	II	S1	0.547183	31
GO:0045454	II	S10	0.890137	79
GO:0045454	II	S5	1.42009	60
GO:0045490	II	S10	1.12755	22
GO:0045490	II	S5	0.473239	22
GO:0045892	II	S10	1.19537	40
GO:0045892	II	S5	0.891111	25
GO:0045893	II	S1	0.511583	36
GO:0045893	II	S10	0.925356	99
GO:0045893	II	S5	0.74057	70
GO:0045944	I	S10	1.30142	25
GO:0046777	II	S1	0.444737	29
GO:0046777	II	S10	0.735415	75
GO:0046777	II	S5	0.496458	58
GO:0046872	I	S1	0.480339	219
GO:0046872	I	S10	0.986446	621
GO:0046872	I	S5	0.832431	502
GO:0048046	I	S1	0.787796	67
GO:0048046	I	S10	1.01372	188
GO:0048046	I	S5	0.639168	140
GO:0048316	II	S5	0.639932	21
GO:0048364	II	S1	0.803766	28
GO:0048364	II	S10	0.825878	71
GO:0048364	II	S5	0.381177	38
GO:0048366	II	S1	0.456932	30
GO:0048366	II	S10	1.00364	60
GO:0048366	II	S5	0.589282	51
GO:0050660	I	S10	0.914626	36
GO:0050660	I	S5	0.609678	29
GO:0050832	I	S10	1.32282	65
GO:0050832	I	S5	0.474863	47
GO:0050897	I	S5	0.876071	24
GO:0051028	II	S10	0.449658	24
GO:0051028	II	S5	0.404049	22
GO:0051287	I	S10	1.06496	31
GO:0051287	I	S5	0.517732	22
GO:0051301	I	S1	0.502479	30
GO:0051301	I	S10	0.868058	69
GO:0051301	I	S5	0.661138	57
GO:0051537	I	S10	0.696522	22
GO:0055085	I	S1	0.465565	25
GO:0055085	I	S10	0.796388	69
GO:0055085	I	S5	0.674372	56
GO:0055114	I	S1	0.585441	135
GO:0055114	I	S10	1.17948	320
GO:0055114	I	S5	1.26571	269
GO:0061025	II	S10	0.491067	25
GO:0071281	I	S10	0.850063	25
GO:0080167	II	S10	0.948883	37
GO:0080167	II	S5	0.626281	38

## Sheet: PRV-HERV Comp GO term Class Bre
	2:2 Homoeolog pairs				Homoeologous Exchange pairs
Indiv	Class I Count	Class I %	Class II Count	Class II %	Class I Count	Class I %	Class II Count	Class II %
RS-100S1	12608	0.552813	10199	0.447187	1505	0.558234	1191	0.441766
RS-100S10	10176	0.558783	8035	0.441217	2952	0.53977	2517	0.46023
RS-100S5	9784	0.557906	7753	0.442094	3340	0.556759	2659	0.443241
RS-1100S1	12488	0.553301	10082	0.446699	706	0.537291	608	0.462709
RS-1100S10	9488	0.554109	7635	0.445891	1672	0.544448	1399	0.455552
RS-1100S5	10587	0.559803	8325	0.440197	2275	0.536051	1969	0.463949
RS-200S1	13069	0.555938	10439	0.444062	1574	0.538488	1349	0.461512
RS-200S10	10426	0.554958	8361	0.445042	2470	0.538126	2120	0.461874
RS-200S5	11781	0.552062	9559	0.447938	1406	0.549433	1153	0.450567
RS-300S1	13621	0.553992	10966	0.446008	691	0.532768	606	0.467232
RS-300S10	9472	0.553077	7654	0.446923	3933	0.551923	3193	0.448077
RS-400S1	14625	0.549874	11972	0.450126	543	0.580749	392	0.419251
RS-400S5	12506	0.55324	10099	0.44676	813	0.525873	733	0.474127
RS-600S1	15122	0.553352	12206	0.446648	72	0.507042	70	0.492958
RS-600S10	10068	0.552246	8163	0.447754	2018	0.545405	1682	0.454595
RS-600S5	11688	0.552076	9483	0.447924	2023	0.555464	1619	0.444536
Mean		0.554221		0.445779		0.543614		0.456386

## Sheet: HERV_Main_Separate
GO	Class	dosage	avg_exp_response	sd_exp_response	HERV	Gene Count
GO:0000027	II	0:4	0.528966	0.311819	0.589487	7
GO:0000027	II	1:3	0.555154	0.168674	0.303832	5
GO:0000027	II	3:1	0.814076	0.421455	0.51771	6
GO:0000027	II	4:0	0.635159	0.346935	0.546217	9
GO:0000139	II	0:4	1.44007	1.05468	0.732381	55
GO:0000139	II	1:3	1.42186	1.04772	0.736862	57
GO:0000139	II	3:1	1.09873	0.610099	0.555276	116
GO:0000139	II	4:0	1.20162	0.711168	0.591839	66
GO:0000149	II	0:4	1.51159	1.29632	0.857585	19
GO:0000149	II	1:3	1.27321	0.666389	0.523391	11
GO:0000149	II	3:1	1.27867	0.420729	0.329037	35
GO:0000149	II	4:0	1.32204	0.645604	0.48834	24
GO:0000156	II	1:3	1.39546	0.337717	0.24201	5
GO:0000156	II	3:1	1.10882	1.14204	1.02996	9
GO:0000156	II	4:0	0.68986	0.639219	0.926591	4
GO:0000160	II	1:3	1.39546	0.337717	0.24201	5
GO:0000160	II	3:1	1.00134	1.05007	1.04866	11
GO:0000160	II	4:0	0.68986	0.639219	0.926591	4
GO:0000162	I	3:1	1.66333	0.465268	0.27972	6
GO:0000162	I	4:0	1.69989	0.257693	0.151595	3
GO:0000166	I	0:4	1.29524	0.934145	0.721217	13
GO:0000166	I	1:3	1.19919	0.68198	0.568698	29
GO:0000166	I	3:1	1.23918	0.870992	0.702877	53
GO:0000166	I	4:0	1.2403	0.663584	0.535017	17
GO:0000287	I	0:4	1.4162	0.955426	0.674641	23
GO:0000287	I	1:3	1.47635	0.81179	0.549864	4
GO:0000287	I	3:1	1.36804	0.669753	0.489572	21
GO:0000287	I	4:0	2.35702	0.960329	0.407433	15
GO:0000325	I	0:4	1.17024	0.820562	0.70119	18
GO:0000325	I	1:3	0.958708	0.586282	0.611534	9
GO:0000325	I	3:1	1.31886	0.914106	0.693104	12
GO:0000325	I	4:0	1.35141	0.584171	0.432267	13
GO:0000398	II	0:4	1.15662	0.684463	0.591777	14
GO:0000398	II	1:3	0.855775	0.373845	0.436849	9
GO:0000398	II	3:1	0.83328	0.416919	0.500335	39
GO:0000398	II	4:0	1.07173	0.433311	0.404309	14
GO:0000502	II	0:4	0.704664	0.354591	0.503206	17
GO:0000502	II	1:3	0.814048	0.485146	0.595967	18
GO:0000502	II	3:1	1.02466	0.347675	0.339307	37
GO:0000502	II	4:0	1.25948	0.546645	0.434025	13
GO:0000981	II	0:4	1.32979	0.885839	0.666149	20
GO:0000981	II	1:3	1.1973	0.803991	0.671504	11
GO:0000981	II	3:1	0.969419	0.622808	0.642455	47
GO:0000981	II	4:0	1.10828	0.837345	0.755536	13
GO:0001085	II	1:3	1.67342	0.728475	0.435322	5
GO:0001085	II	3:1	0.541337	0.272068	0.502585	7
GO:0001085	II	4:0	0.182132	0.301405	1.65487	4
GO:0001135	II	0:4	1.29741	0.896741	0.691179	17
GO:0001135	II	1:3	1.1973	0.803991	0.671504	11
GO:0001135	II	3:1	0.971836	0.657033	0.676074	42
GO:0001135	II	4:0	1.08185	0.946039	0.874467	10
GO:0001228	II	0:4	1.79675	0.521818	0.290423	3
GO:0001228	II	1:3	1.4115	0.673746	0.477325	8
GO:0001228	II	3:1	0.723955	0.525933	0.726472	9
GO:0001228	II	4:0	0.302867	0.375524	1.2399	5
GO:0001944	I	0:4	0.631109	0.169812	0.269069	4
GO:0001944	I	1:3	1.36826	1.25818	0.919554	4
GO:0001944	I	3:1	0.640624	0.791562	1.23561	7
GO:0002229	I	0:4	0.760045	0.0525858	0.0691877	2
GO:0002229	I	1:3	0.485854	0.0764021	0.157253	2
GO:0002229	I	3:1	2.20702	0.466407	0.211329	2
GO:0003677	II	0:4	1.61607	1.25323	0.775475	199
GO:0003677	II	1:3	1.29731	1.24162	0.957068	223
GO:0003677	II	3:1	1.095	0.716369	0.654218	441
GO:0003677	II	4:0	1.29777	1.07117	0.825391	179
GO:0003690	I	0:4	1.03524	0.552415	0.533608	10
GO:0003690	I	1:3	0.644162	0.33322	0.517292	7
GO:0003690	I	3:1	0.872636	0.295529	0.338662	27
GO:0003690	I	4:0	1.27896	1.0893	0.851706	11
GO:0003697	I	0:4	1.52309	0.56264	0.369408	8
GO:0003697	I	1:3	0.861054	0.515687	0.598902	8
GO:0003697	I	3:1	0.693235	0.231911	0.334534	13
GO:0003697	I	4:0	1.84719	1.41421	0.765603	4
GO:0003700	II	0:4	1.63388	1.29697	0.793802	186
GO:0003700	II	1:3	1.38077	1.21825	0.882298	187
GO:0003700	II	3:1	1.18579	0.835368	0.704484	388
GO:0003700	II	4:0	1.33857	1.16845	0.872906	163
GO:0003713	I	0:4	1.05275	0.855926	0.81304	15
GO:0003713	I	1:3	0.764664	0.786553	1.02862	8
GO:0003713	I	3:1	1.11456	0.583768	0.523766	10
GO:0003713	I	4:0	1.50181	0.862193	0.574102	13
GO:0003714	II	4:0	1.20277	0.353488	0.293894	2
GO:0003723	I	0:4	1.14392	0.71927	0.628776	93
GO:0003723	I	1:3	1.02923	0.699216	0.679356	111
GO:0003723	I	3:1	0.864578	0.527527	0.610156	192
GO:0003723	I	4:0	1.00113	0.667155	0.666404	94
GO:0003729	II	0:4	0.960513	0.610753	0.635861	81
GO:0003729	II	1:3	0.835759	0.672353	0.804482	87
GO:0003729	II	3:1	1.09683	1.1686	1.06543	176
GO:0003729	II	4:0	1.23421	0.875768	0.709576	91
GO:0003746	I	0:4	1.15941	0.726973	0.627019	12
GO:0003746	I	1:3	1.26332	0.795025	0.629314	10
GO:0003746	I	3:1	0.899959	0.42217	0.469099	24
GO:0003746	I	4:0	1.05835	1.18168	1.11653	12
GO:0003756	II	0:4	3.30342	2.7554	0.834104	3
GO:0003756	II	1:3	1.21005	0.654407	0.540811	9
GO:0003756	II	3:1	1.37962	0.892529	0.646937	7
GO:0003756	II	4:0	0.733737	0.24093	0.32836	4
GO:0003777	II	0:4	1.46966	0.679042	0.46204	14
GO:0003777	II	1:3	1.47636	1.1803	0.799463	16
GO:0003777	II	3:1	0.989698	0.432201	0.436699	20
GO:0003777	II	4:0	0.850396	0.437113	0.514012	7
GO:0003824	I	0:4	1.38133	1.02134	0.739387	27
GO:0003824	I	1:3	1.12038	0.691547	0.617243	42
GO:0003824	I	3:1	1.35378	0.81923	0.605144	76
GO:0003824	I	4:0	1.0652	0.892949	0.83829	33
GO:0003887	I	4:0	1.3929	0.936093	0.672046	2
GO:0003899	I	0:4	0.922762	0.622583	0.674695	9
GO:0003899	I	1:3	1.23426	1.08139	0.876151	13
GO:0003899	I	3:1	1.21932	0.850267	0.697331	18
GO:0003899	I	4:0	1.66755	1.25706	0.753835	8
GO:0003993	I	0:4	1.57515	0.356513	0.226335	8
GO:0003993	I	1:3	0.963441	0.390564	0.405384	7
GO:0003993	I	3:1	1.34252	1.3982	1.04148	23
GO:0003993	I	4:0	1.19045	0.379562	0.31884	4
GO:0004175	II	0:4	0.878709	0.173452	0.197394	6
GO:0004175	II	1:3	0.629189	0.144635	0.229875	2
GO:0004175	II	3:1	0.881176	0.558294	0.633578	5
GO:0004175	II	4:0	0.76076	0.127545	0.167654	3
GO:0004185	I	1:3	1.11324	0.542112	0.48697	3
GO:0004185	I	3:1	1.10552	0.501671	0.453786	2
GO:0004222	II	0:4	0.999836	0.513852	0.513936	14
GO:0004222	II	1:3	1.01517	0.532156	0.524202	15
GO:0004222	II	3:1	1.15422	0.889486	0.770639	22
GO:0004222	II	4:0	0.795514	0.469362	0.590011	7
GO:0004252	I	0:4	0.985812	0.262381	0.266158	5
GO:0004252	I	1:3	1.36665	0.660697	0.483441	5
GO:0004252	I	3:1	1.64775	0.957068	0.580831	35
GO:0004298	II	0:4	0.468051	0.122415	0.261542	7
GO:0004298	II	1:3	0.837186	0.753924	0.900546	5
GO:0004298	II	3:1	0.929456	0.394803	0.424768	19
GO:0004364	I	1:3	1.33274	1.19574	0.89721	8
GO:0004364	I	3:1	1.47957	1.30054	0.878997	14
GO:0004364	I	4:0	2.47762	1.77778	0.717536	8
GO:0004386	I	0:4	1.12362	0.739429	0.65808	12
GO:0004386	I	1:3	1.08309	0.657475	0.607038	13
GO:0004386	I	3:1	0.876018	0.609391	0.695637	21
GO:0004386	I	4:0	0.651159	0.750244	1.15217	7
GO:0004402	II	0:4	0.572195	0.308868	0.539795	2
GO:0004402	II	1:3	0.663442	0.441597	0.665616	4
GO:0004402	II	3:1	0.653867	0.645586	0.987335	4
GO:0004402	II	4:0	0.906017	1.25878	1.38936	2
GO:0004497	I	0:4	3.57202	3.36684	0.942558	3
GO:0004497	I	1:3	1.3801	0.76418	0.553716	5
GO:0004497	I	3:1	1.23854	1.07064	0.864435	18
GO:0004497	I	4:0	1.79958	1.96967	1.09452	6
GO:0004518	II	0:4	1.03638	0.436699	0.421369	6
GO:0004518	II	1:3	1.06693	0.509805	0.477824	9
GO:0004518	II	3:1	0.794284	0.370495	0.466452	15
GO:0004518	II	4:0	1.14463	1.0268	0.897053	4
GO:0004519	I	0:4	1.64351	1.04161	0.63377	13
GO:0004519	I	1:3	1.1167	0.616435	0.552014	27
GO:0004519	I	3:1	1.07685	0.767066	0.712326	22
GO:0004519	I	4:0	1.65726	1.07566	0.649058	11
GO:0004553	I	0:4	1.68212	0.926223	0.550629	18
GO:0004553	I	1:3	1.31869	0.890447	0.675252	25
GO:0004553	I	3:1	1.05155	0.92325	0.87799	29
GO:0004553	I	4:0	2.00952	1.38875	0.691085	16
GO:0004601	I	0:4	2.92811	2.98684	1.02006	15
GO:0004601	I	1:3	1.61959	2.55007	1.57451	13
GO:0004601	I	3:1	1.38879	0.962763	0.693237	21
GO:0004601	I	4:0	1.52068	1.02783	0.675904	8
GO:0004675	II	0:4	1.68925	1.25562	0.743299	16
GO:0004675	II	1:3	1.43108	0.951986	0.66522	10
GO:0004675	II	3:1	1.00671	0.432055	0.429176	18
GO:0004675	II	4:0	1.11244	0.861888	0.774775	3
GO:0004683	II	0:4	1.89409	1.7025	0.898847	13
GO:0004683	II	1:3	1.27604	0.50794	0.39806	7
GO:0004683	II	3:1	1.00205	0.387516	0.386721	28
GO:0004683	II	4:0	1.44155	0.783474	0.543495	8
GO:0004707	II	0:4	1.05802	0.779857	0.737088	3
GO:0004707	II	1:3	1.18326	0.160334	0.135502	7
GO:0004707	II	3:1	1.01424	1.28893	1.27083	5
GO:0004707	II	4:0	0.580916	0.466186	0.802501	6
GO:0004712	II	0:4	2.16683	1.6796	0.775139	15
GO:0004712	II	1:3	1.59622	1.06624	0.66798	9
GO:0004712	II	3:1	0.946817	0.277351	0.29293	12
GO:0004712	II	4:0	1.4925	1.02637	0.687684	18
GO:0004721	II	0:4	2.44243	1.73429	0.710066	5
GO:0004721	II	1:3	1.46107	0.704506	0.482184	18
GO:0004721	II	3:1	1.18647	0.594793	0.501314	16
GO:0004721	II	4:0	0.772788	0.743188	0.961698	12
GO:0004722	II	0:4	1.30498	0.58004	0.444481	20
GO:0004722	II	1:3	1.09707	0.519528	0.473558	34
GO:0004722	II	3:1	1.09076	0.50718	0.46498	65
GO:0004722	II	4:0	1.15391	0.845534	0.732759	27
GO:0004812	I	1:3	0.613309	0.522254	0.851535	7
GO:0004812	I	3:1	1.04354	0.577792	0.553686	23
GO:0004812	I	4:0	0.460159	0.398108	0.865153	5
GO:0004843	II	0:4	1.15243	0.173058	0.150168	4
GO:0004843	II	1:3	1.14485	0.284183	0.248226	4
GO:0004843	II	3:1	0.982185	0.429023	0.436805	10
GO:0004843	II	4:0	1.13557	0.739635	0.651333	5
GO:0004871	I	0:4	1.21387	0.660315	0.543975	18
GO:0004871	I	1:3	1.46257	1.43404	0.980487	25
GO:0004871	I	3:1	1.21519	1.57963	1.2999	48
GO:0004871	I	4:0	1.48992	1.38707	0.930968	18
GO:0005096	II	0:4	0.852983	0.465422	0.54564	10
GO:0005096	II	1:3	1.13787	0.698481	0.613849	12
GO:0005096	II	3:1	1.97834	1.56683	0.791991	10
GO:0005096	II	4:0	1.38746	0.710871	0.512354	8
GO:0005198	I	0:4	1.17556	1.42355	1.21096	6
GO:0005198	I	1:3	1.38819	1.12942	0.813594	11
GO:0005198	I	3:1	0.861349	0.443992	0.515461	19
GO:0005198	I	4:0	1.09351	0.713583	0.65256	7
GO:0005215	I	0:4	2.24343	1.55144	0.691548	20
GO:0005215	I	1:3	1.36853	1.01592	0.742346	26
GO:0005215	I	3:1	1.22541	0.74131	0.604948	52
GO:0005215	I	4:0	0.88375	0.576406	0.652227	26
GO:0005506	I	0:4	2.6239	2.28592	0.871191	16
GO:0005506	I	1:3	1.47383	1.06422	0.722081	11
GO:0005506	I	3:1	1.11331	0.938784	0.843234	33
GO:0005506	I	4:0	1.30781	1.26267	0.965484	20
GO:0005507	I	0:4	1.81304	1.45094	0.800278	25
GO:0005507	I	1:3	1.40592	0.945073	0.672207	36
GO:0005507	I	3:1	1.57634	1.2444	0.789424	74
GO:0005507	I	4:0	2.01482	1.4232	0.706365	32
GO:0005515	II	0:4	1.59149	1.3845	0.869938	535
GO:0005515	II	1:3	1.21644	0.962876	0.791552	528
GO:0005515	II	3:1	1.18618	0.871122	0.734392	1039
GO:0005515	II	4:0	1.46449	1.67288	1.14229	544
GO:0005516	II	0:4	1.40173	1.19059	0.849371	44
GO:0005516	II	1:3	1.23671	0.719366	0.581676	31
GO:0005516	II	3:1	1.0447	0.413767	0.396062	78
GO:0005516	II	4:0	1.28618	0.846312	0.658003	45
GO:0005524	I	0:4	1.39082	1.02774	0.738949	328
GO:0005524	I	1:3	1.22571	0.826652	0.674428	291
GO:0005524	I	3:1	1.09762	0.936611	0.853315	533
GO:0005524	I	4:0	1.16827	0.852062	0.729337	277
GO:0005575	I	0:4	2.51547	2.49664	0.992515	53
GO:0005575	I	1:3	1.20522	0.840103	0.697056	48
GO:0005575	I	3:1	1.20197	0.922685	0.767643	94
GO:0005575	I	4:0	2.25135	3.98243	1.76891	46
GO:0005576	I	0:4	1.67468	1.26371	0.754599	185
GO:0005576	I	1:3	1.26413	0.918631	0.726688	171
GO:0005576	I	3:1	1.16012	0.772832	0.666167	371
GO:0005576	I	4:0	1.46552	1.19477	0.815253	130
GO:0005623	II	0:4	1.28162	0.66551	0.519271	24
GO:0005623	II	1:3	0.988982	0.68512	0.692753	20
GO:0005623	II	3:1	1.12369	0.614209	0.546602	40
GO:0005623	II	4:0	0.955953	0.654938	0.685116	20
GO:0005634	I	0:4	1.46784	1.14632	0.780957	1154
GO:0005634	I	1:3	1.19656	0.935486	0.781811	1147
GO:0005634	I	3:1	1.14192	1.12547	0.985593	2312
GO:0005634	I	4:0	1.35913	1.52066	1.11885	1062
GO:0005667	II	0:4	1.49454	0.801781	0.536475	4
GO:0005667	II	1:3	1.67342	0.728475	0.435322	5
GO:0005667	II	3:1	0.711244	0.31193	0.43857	12
GO:0005667	II	4:0	0.77251	0.729202	0.943938	8
GO:0005732	II	0:4	0.647306	0.524576	0.810399	4
GO:0005732	II	1:3	0.972578	1.0032	1.03148	7
GO:0005732	II	3:1	0.751644	0.581359	0.77345	13
GO:0005732	II	4:0	0.968178	0.285289	0.294666	4
GO:0005737	I	0:4	1.49982	1.36185	0.908009	542
GO:0005737	I	1:3	1.14434	0.924128	0.807562	617
GO:0005737	I	3:1	1.19408	1.25725	1.0529	1120
GO:0005737	I	4:0	1.46496	1.87312	1.27862	562
GO:0005741	II	0:4	0.961676	0.0474067	0.049296	2
GO:0005741	II	1:3	0.774781	0.366492	0.473027	4
GO:0005741	II	3:1	1.69767	1.1401	0.671564	10
GO:0005741	II	4:0	1.97888	1.23325	0.623206	5
GO:0005747	II	0:4	1.34615	0.922078	0.684975	13
GO:0005747	II	1:3	0.845766	0.604963	0.715283	14
GO:0005747	II	3:1	1.73607	1.07605	0.619819	33
GO:0005747	II	4:0	1.65219	1.19441	0.722929	15
GO:0005758	II	1:3	0.576981	0.265903	0.460852	4
GO:0005758	II	3:1	1.77542	1.1522	0.648975	8
GO:0005758	II	4:0	1.89881	0.78082	0.411214	3
GO:0005759	II	0:4	0.757131	0.485387	0.641087	12
GO:0005759	II	1:3	1.5763	1.21968	0.773765	19
GO:0005759	II	3:1	1.40504	1.28569	0.915054	42
GO:0005759	II	4:0	1.19136	0.598868	0.502674	20
GO:0005768	II	0:4	1.55685	0.888782	0.570884	69
GO:0005768	II	1:3	1.21949	0.825234	0.676703	61
GO:0005768	II	3:1	1.18586	0.567976	0.478958	140
GO:0005768	II	4:0	1.38064	0.755672	0.547335	70
GO:0005777	I	0:4	1.53111	1.34016	0.87529	40
GO:0005777	I	1:3	0.97925	0.473022	0.483045	40
GO:0005777	I	3:1	1.66909	1.60296	0.960376	112
GO:0005777	I	4:0	1.66783	0.973397	0.583633	43
GO:0005783	I	0:4	1.63438	2.03735	1.24656	115
GO:0005783	I	1:3	1.08847	0.881566	0.809911	132
GO:0005783	I	3:1	1.24011	0.882083	0.711297	235
GO:0005783	I	4:0	1.35665	1.23468	0.910095	108
GO:0005788	I	0:4	1.08109	0.361123	0.334036	4
GO:0005788	I	1:3	1.00355	0.357341	0.356075	4
GO:0005788	I	3:1	1.1007	0.754201	0.685203	14
GO:0005794	II	0:4	1.36434	0.818644	0.60003	173
GO:0005794	II	1:3	1.2254	0.788019	0.643072	170
GO:0005794	II	3:1	1.14309	0.652657	0.570956	330
GO:0005794	II	4:0	1.26422	0.854883	0.676214	159
GO:0005802	II	0:4	1.34833	0.714908	0.530218	74
GO:0005802	II	1:3	1.08555	0.659508	0.607534	56
GO:0005802	II	3:1	1.16326	0.578421	0.497243	123
GO:0005802	II	4:0	1.23291	0.553839	0.449213	65
GO:0005819	II	0:4	0.924138	0.555159	0.600732	11
GO:0005819	II	1:3	1.02007	0.806913	0.791037	6
GO:0005819	II	3:1	0.969736	0.48569	0.500848	13
GO:0005819	II	4:0	1.024	0.607642	0.593402	6
GO:0005829	II	0:4	1.24138	0.985885	0.794188	329
GO:0005829	II	1:3	0.992136	0.673292	0.678628	360
GO:0005829	II	3:1	1.16061	0.806133	0.69458	707
GO:0005829	II	4:0	1.44804	1.67261	1.15509	382
GO:0005834	I	0:4	0.837584	0.466718	0.55722	10
GO:0005834	I	1:3	1.10323	0.439876	0.398715	14
GO:0005834	I	3:1	1.08767	0.517571	0.475854	22
GO:0005834	I	4:0	0.973253	0.487005	0.500389	10
GO:0005839	II	0:4	0.478865	0.166769	0.348259	2
GO:0005839	II	1:3	0.926454	0.83949	0.906133	4
GO:0005839	II	3:1	0.966493	0.370732	0.383585	18
GO:0005840	II	0:4	0.441756	0.345186	0.781394	52
GO:0005840	II	1:3	0.639576	0.519785	0.812703	67
GO:0005840	II	3:1	0.891347	0.456585	0.512241	125
GO:0005840	II	4:0	0.99097	0.780856	0.787971	61
GO:0005856	II	0:4	1.00059	0.168416	0.168317	7
GO:0005856	II	1:3	0.996494	0.523885	0.525729	6
GO:0005856	II	3:1	1.30676	1.34685	1.03068	26
GO:0005856	II	4:0	1.42207	0.660979	0.464801	7
GO:0005871	II	0:4	1.2925	0.45195	0.349672	9
GO:0005871	II	1:3	1.69425	1.68724	0.995863	8
GO:0005871	II	3:1	1.10724	0.411344	0.371504	13
GO:0005871	II	4:0	0.975909	0.311368	0.319054	6
GO:0005874	II	0:4	1.52413	0.651603	0.427526	10
GO:0005874	II	1:3	1.60754	1.28981	0.802354	15
GO:0005874	II	3:1	0.940136	0.334369	0.355661	32
GO:0005874	II	4:0	1.38849	0.574153	0.413509	15
GO:0005975	I	0:4	1.18511	0.818507	0.690659	40
GO:0005975	I	1:3	1.3014	1.08831	0.836261	46
GO:0005975	I	3:1	1.27706	0.863803	0.676397	69
GO:0005975	I	4:0	1.47071	1.12668	0.766081	42
GO:0006004	II	0:4	1.03396	0.478507	0.46279	6
GO:0006004	II	1:3	0.96402	0.604038	0.626582	3
GO:0006004	II	3:1	0.932794	0.309704	0.332018	9
GO:0006004	II	4:0	1.2451	0.65576	0.526671	7
GO:0006012	II	0:4	0.862634	0.532652	0.617472	4
GO:0006012	II	1:3	1.08456	0.213008	0.196401	4
GO:0006012	II	3:1	1.42308	0.886023	0.622611	5
GO:0006012	II	4:0	2.55276	0.00415367	0.00162713	2
GO:0006096	II	0:4	1.00242	0.916369	0.914156	5
GO:0006096	II	1:3	0.903393	0.28381	0.31416	12
GO:0006096	II	3:1	1.66326	1.07041	0.643563	29
GO:0006096	II	4:0	3.45046	2.19774	0.636942	9
GO:0006260	I	0:4	2.57257	0.163205	0.0634406	2
GO:0006260	I	1:3	1.21417	0.429999	0.354152	4
GO:0006260	I	3:1	0.899801	0.276778	0.307599	15
GO:0006260	I	4:0	1.47256	0.513966	0.349029	5
GO:0006284	II	0:4	1.81521	0.242794	0.133755	3
GO:0006284	II	1:3	1.423	0.240504	0.169012	3
GO:0006284	II	3:1	1.4798	0.444631	0.300466	4
GO:0006284	II	4:0	1.9122	0.337593	0.176547	2
GO:0006310	I	1:3	1.26716	0.0442343	0.0349082	2
GO:0006310	I	3:1	0.980753	0.278318	0.28378	7
GO:0006310	I	4:0	1.52567	0.282155	0.184939	3
GO:0006325	II	0:4	1.06136	0.548463	0.516756	8
GO:0006325	II	1:3	0.941809	0.319935	0.339702	9
GO:0006325	II	3:1	0.944238	0.425791	0.450936	25
GO:0006325	II	4:0	0.622592	0.427216	0.686189	2
GO:0006342	II	0:4	0.562515	0.199682	0.35498	5
GO:0006342	II	1:3	0.852672	0.841527	0.986929	5
GO:0006342	II	3:1	1.02844	0.770897	0.749576	18
GO:0006342	II	4:0	0.421714	0.273468	0.648468	4
GO:0006351	II	0:4	1.63348	1.21556	0.744153	217
GO:0006351	II	1:3	1.33512	1.254	0.939238	219
GO:0006351	II	3:1	1.11296	0.82023	0.736981	408
GO:0006351	II	4:0	1.31966	1.08375	0.821233	183
GO:0006355	II	0:4	1.42716	0.879169	0.616029	203
GO:0006355	II	1:3	1.31	1.01568	0.775324	233
GO:0006355	II	3:1	1.15374	0.827179	0.716955	459
GO:0006355	II	4:0	1.35734	1.14735	0.845299	188
GO:0006357	II	0:4	1.52098	0.974621	0.640787	29
GO:0006357	II	1:3	1.13393	0.705928	0.622551	19
GO:0006357	II	3:1	0.989044	0.60054	0.607192	59
GO:0006357	II	4:0	1.00621	0.754609	0.749951	24
GO:0006396	I	1:3	1.60121	0.783221	0.489143	5
GO:0006396	I	3:1	0.955896	0.570784	0.59712	20
GO:0006396	I	4:0	1.82844	0.971057	0.531086	5
GO:0006397	I	0:4	1.34069	0.52762	0.393543	33
GO:0006397	I	1:3	1.22165	0.735307	0.601897	34
GO:0006397	I	3:1	1.0651	0.613402	0.575908	68
GO:0006397	I	4:0	1.19155	0.947655	0.79531	36
GO:0006413	I	0:4	0.424968	0.127626	0.30032	3
GO:0006413	I	1:3	0.816345	0.525926	0.644245	14
GO:0006413	I	3:1	0.941401	0.428369	0.455034	30
GO:0006413	I	4:0	1.1645	0.423945	0.364058	12
GO:0006414	I	0:4	1.15941	0.726973	0.627019	12
GO:0006414	I	1:3	1.07108	0.768567	0.717561	10
GO:0006414	I	3:1	0.865985	0.417059	0.481601	29
GO:0006414	I	4:0	1.04493	1.04867	1.00358	15
GO:0006417	I	0:4	0.976293	0.398727	0.408409	11
GO:0006417	I	1:3	1.04555	0.459142	0.43914	12
GO:0006417	I	3:1	1.22012	0.965985	0.791713	19
GO:0006417	I	4:0	0.999553	0.56432	0.564573	4
GO:0006418	I	1:3	0.639432	0.567068	0.88683	6
GO:0006418	I	3:1	0.944847	0.62448	0.660932	17
GO:0006418	I	4:0	0.430297	0.453183	1.05319	4
GO:0006464	I	0:4	0.639739	0.0919291	0.143698	2
GO:0006464	I	1:3	0.737095	0.482427	0.654498	3
GO:0006464	I	3:1	1.42733	0.771344	0.540411	6
GO:0006464	I	4:0	1.37981	0.976436	0.707659	2
GO:0006470	II	0:4	0.97712	0.476961	0.48813	8
GO:0006470	II	1:3	0.901276	0.301122	0.334106	22
GO:0006470	II	3:1	1.24376	0.478989	0.385113	29
GO:0006470	II	4:0	1.82877	0.7443	0.406994	16
GO:0006486	I	0:4	0.880353	0.378733	0.430206	13
GO:0006486	I	1:3	0.933021	0.54473	0.583835	18
GO:0006486	I	3:1	0.982031	0.490966	0.49995	19
GO:0006486	I	4:0	0.894493	0.444949	0.497431	13
GO:0006499	II	1:3	0.931533	0.771564	0.828273	2
GO:0006499	II	3:1	1.11316	0.21154	0.190036	10
GO:0006499	II	4:0	1.24896	0.754847	0.604379	2
GO:0006508	I	0:4	1.16284	0.947085	0.814455	39
GO:0006508	I	1:3	1.20975	0.812315	0.671473	48
GO:0006508	I	3:1	1.34874	0.893322	0.662339	106
GO:0006508	I	4:0	1.41928	1.04014	0.732859	24
GO:0006606	I	0:4	0.729723	0.42955	0.588648	2
GO:0006606	I	1:3	0.826986	0.155258	0.187739	7
GO:0006606	I	3:1	1.4904	0.326157	0.218839	5
GO:0006606	I	4:0	1.35848	0.713561	0.525263	5
GO:0006629	I	0:4	0.968475	0.299123	0.308859	11
GO:0006629	I	1:3	0.864916	0.535805	0.619488	14
GO:0006629	I	3:1	1.17348	0.780547	0.665156	25
GO:0006629	I	4:0	1.24534	1.0926	0.87735	6
GO:0006631	I	1:3	1.06067	0.38293	0.361028	10
GO:0006631	I	3:1	1.34311	1.02706	0.764689	21
GO:0006631	I	4:0	1.57936	1.01611	0.643373	6
GO:0006633	II	0:4	1.08758	0.654747	0.60202	8
GO:0006633	II	1:3	0.913274	0.360395	0.394618	20
GO:0006633	II	3:1	1.21344	0.873986	0.720255	39
GO:0006633	II	4:0	1.13869	0.799171	0.701836	17
GO:0006749	I	1:3	1.33274	1.19574	0.89721	8
GO:0006749	I	3:1	1.46338	1.12087	0.765946	19
GO:0006749	I	4:0	2.47762	1.77778	0.717536	8
GO:0006811	II	0:4	1.34348	0.378165	0.281481	5
GO:0006811	II	1:3	1.74957	0.952365	0.544342	6
GO:0006811	II	3:1	1.23724	1.24561	1.00676	5
GO:0006811	II	4:0	0.691632	0.523275	0.75658	6
GO:0006814	II	0:4	2.08262	0.928906	0.446027	6
GO:0006814	II	1:3	1.36241	0.611085	0.448534	5
GO:0006814	II	3:1	0.613411	0.150323	0.245061	3
GO:0006814	II	4:0	0.912316	0.861137	0.943902	7
GO:0006855	I	1:3	0.734873	0.214731	0.292202	5
GO:0006855	I	3:1	1.47811	0.973179	0.658392	7
GO:0006855	I	4:0	1.29659	0.410429	0.316546	3
GO:0006869	I	0:4	0.818349	0.252739	0.30884	6
GO:0006869	I	1:3	1.05136	0.530361	0.504451	13
GO:0006869	I	3:1	1.35605	1.11141	0.819596	19
GO:0006869	I	4:0	1.43187	1.3839	0.9665	9
GO:0006886	II	0:4	1.43083	0.633127	0.44249	27
GO:0006886	II	1:3	1.12377	0.47939	0.426591	24
GO:0006886	II	3:1	1.04555	0.464658	0.444415	61
GO:0006886	II	4:0	1.27429	0.823914	0.646569	29
GO:0006887	I	0:4	0.362502	0.0562146	0.155074	4
GO:0006887	I	1:3	0.556842	0.267336	0.480094	3
GO:0006887	I	3:1	1.32625	0.472736	0.356446	15
GO:0006887	I	4:0	1.99896	0.558123	0.279207	7
GO:0006888	I	0:4	2.15081	1.36136	0.632951	16
GO:0006888	I	1:3	1.51462	1.01465	0.669908	15
GO:0006888	I	3:1	1.37039	0.940073	0.685989	21
GO:0006888	I	4:0	0.916164	0.504755	0.550944	17
GO:0006891	II	0:4	2.08645	1.34256	0.643467	12
GO:0006891	II	1:3	1.52045	0.654441	0.430427	8
GO:0006891	II	3:1	1.44226	0.858581	0.595304	15
GO:0006891	II	4:0	1.23846	0.665271	0.537174	16
GO:0006897	II	0:4	2.27131	1.39831	0.615641	8
GO:0006897	II	1:3	1.67783	1.36249	0.812054	9
GO:0006897	II	3:1	0.964948	0.351504	0.364272	14
GO:0006897	II	4:0	2.26467	2.21332	0.977326	3
GO:0006906	II	0:4	1.5147	1.5186	1.00258	14
GO:0006906	II	1:3	1.29617	0.738437	0.569708	9
GO:0006906	II	3:1	1.28997	0.416638	0.322982	33
GO:0006906	II	4:0	1.46021	0.636792	0.436095	19
GO:0006914	II	0:4	1.76028	0.594694	0.337841	5
GO:0006914	II	1:3	1.20812	0.460909	0.381511	5
GO:0006914	II	3:1	1.05303	0.491181	0.466445	5
GO:0006914	II	4:0	1.12248	1.05954	0.943928	3
GO:0006950	II	0:4	4.248	3.34297	0.786952	3
GO:0006950	II	1:3	1.48426	0.853653	0.575138	11
GO:0006950	II	3:1	1.58504	0.846814	0.534253	10
GO:0006950	II	4:0	1.58264	0.350873	0.221701	5
GO:0006952	I	0:4	1.85602	1.18818	0.64018	51
GO:0006952	I	1:3	1.40781	1.07096	0.760727	40
GO:0006952	I	3:1	1.18277	0.780252	0.659684	84
GO:0006952	I	4:0	1.34671	0.743294	0.551935	42
GO:0006970	II	0:4	1.39145	0.746737	0.536661	20
GO:0006970	II	1:3	1.08836	0.857661	0.788027	23
GO:0006970	II	3:1	0.97375	0.547127	0.561876	43
GO:0006970	II	4:0	1.27104	1.14669	0.902166	15
GO:0006974	I	0:4	2.03856	0.932558	0.457459	5
GO:0006974	I	1:3	1.12378	0.298868	0.265948	13
GO:0006974	I	3:1	0.859976	0.35573	0.413651	17
GO:0006974	I	4:0	1.44347	0.887772	0.615024	10
GO:0006979	I	0:4	1.52155	1.24464	0.818005	31
GO:0006979	I	1:3	1.1497	0.669474	0.582303	42
GO:0006979	I	3:1	1.40524	1.06047	0.754653	130
GO:0006979	I	4:0	1.4927	1.22919	0.823469	43
GO:0007005	II	0:4	0.472939	0.17052	0.360554	2
GO:0007005	II	1:3	1.13626	0.551638	0.485486	6
GO:0007005	II	3:1	1.44785	0.614079	0.424132	9
GO:0007005	II	4:0	0.905878	0.479517	0.52934	5
GO:0007018	II	0:4	1.24701	0.449724	0.360641	10
GO:0007018	II	1:3	1.69425	1.68724	0.995863	8
GO:0007018	II	3:1	1.10724	0.411344	0.371504	13
GO:0007018	II	4:0	0.975909	0.311368	0.319054	6
GO:0007030	II	0:4	1.07243	0.426396	0.397597	10
GO:0007030	II	1:3	1.38526	0.453457	0.327344	4
GO:0007030	II	3:1	0.988495	0.230054	0.232731	8
GO:0007030	II	4:0	1.1529	0.366464	0.317863	7
GO:0007034	II	0:4	1.00908	0.455825	0.451722	11
GO:0007034	II	1:3	1.0422	0.461557	0.442868	7
GO:0007034	II	3:1	0.784162	0.238744	0.304457	6
GO:0007034	II	4:0	1.35194	0.773316	0.572005	7
GO:0007059	I	0:4	1.67836	0.746823	0.444972	7
GO:0007059	I	1:3	1.86888	1.92544	1.03026	2
GO:0007059	I	3:1	0.955596	0.405868	0.424727	6
GO:0007059	I	4:0	1.51804	0.562391	0.370471	2
GO:0007165	I	0:4	1.19319	0.606366	0.508191	28
GO:0007165	I	1:3	1.25795	1.04075	0.827336	35
GO:0007165	I	3:1	1.29399	0.899762	0.69534	53
GO:0007165	I	4:0	1.39405	1.20058	0.861215	17
GO:0007166	II	0:4	1.66827	1.21883	0.730594	17
GO:0007166	II	1:3	1.2048	0.896185	0.743849	14
GO:0007166	II	3:1	1.00442	0.461748	0.459714	21
GO:0007166	II	4:0	0.925305	0.797061	0.861403	4
GO:0007169	II	0:4	1.33439	0.549484	0.411788	28
GO:0007169	II	1:3	1.41917	0.781331	0.550555	22
GO:0007169	II	3:1	0.94784	0.633221	0.668068	27
GO:0007169	II	4:0	0.93473	0.503666	0.538836	20
GO:0007568	I	1:3	0.914502	0.339896	0.371673	7
GO:0007568	I	3:1	1.01935	0.45249	0.443903	17
GO:0007568	I	4:0	1.48774	0.573981	0.385808	5
GO:0007623	II	0:4	1.79837	1.08667	0.604255	17
GO:0007623	II	1:3	1.12421	0.680533	0.605342	23
GO:0007623	II	3:1	0.803079	0.450041	0.560394	19
GO:0007623	II	4:0	0.707758	0.845324	1.19437	16
GO:0008017	II	0:4	1.23805	0.420598	0.339726	20
GO:0008017	II	1:3	1.27651	1.17722	0.922221	21
GO:0008017	II	3:1	0.84677	0.434612	0.513258	41
GO:0008017	II	4:0	1.01769	0.533596	0.524322	13
GO:0008026	I	0:4	1.03707	0.672751	0.648704	19
GO:0008026	I	1:3	0.988998	0.450636	0.455648	12
GO:0008026	I	3:1	0.874015	0.557095	0.637398	17
GO:0008026	I	4:0	0.837037	0.651923	0.778846	13
GO:0008094	I	0:4	2.01427	0.148943	0.073944	2
GO:0008094	I	1:3	1.07603	0.2436	0.226388	2
GO:0008094	I	3:1	0.479595	0.0474355	0.0989074	2
GO:0008152	I	0:4	1.39451	0.847152	0.60749	14
GO:0008152	I	1:3	1.38646	0.834715	0.60205	7
GO:0008152	I	3:1	1.00995	0.4658	0.461213	29
GO:0008152	I	4:0	0.343337	0.567095	1.65172	3
GO:0008168	I	0:4	0.992214	0.411254	0.414481	9
GO:0008168	I	1:3	1.07844	0.417793	0.387406	17
GO:0008168	I	3:1	1.74684	1.72104	0.985231	36
GO:0008168	I	4:0	1.71107	0.683028	0.399182	15
GO:0008194	I	0:4	3.14674	2.90385	0.922812	10
GO:0008194	I	1:3	1.37596	0.89119	0.647686	7
GO:0008194	I	3:1	2.11641	0.938239	0.443315	16
GO:0008219	I	0:4	1.49952	0.632878	0.422054	12
GO:0008219	I	1:3	2.00285	1.15653	0.577443	3
GO:0008219	I	3:1	2.18698	1.59345	0.728607	28
GO:0008219	I	4:0	0.7126	0.480882	0.674827	8
GO:0008234	I	0:4	1.80523	1.4438	0.799788	9
GO:0008234	I	1:3	0.97773	0.467371	0.478017	6
GO:0008234	I	3:1	0.986321	0.389982	0.39539	11
GO:0008234	I	4:0	1.55846	1.01873	0.653677	6
GO:0008236	I	0:4	0.985462	0.366071	0.371471	3
GO:0008236	I	1:3	1.25859	0.694079	0.551474	8
GO:0008236	I	3:1	1.61893	0.965201	0.596195	28
GO:0008236	I	4:0	0.277288	0.367204	1.32427	3
GO:0008270	II	0:4	1.31775	0.814405	0.618029	134
GO:0008270	II	1:3	1.17372	0.745019	0.63475	116
GO:0008270	II	3:1	1.12256	0.771075	0.686892	250
GO:0008270	II	4:0	1.13836	1.06375	0.934455	110
GO:0008283	II	0:4	0.56414	0.0199265	0.035322	2
GO:0008283	II	1:3	0.814119	0.894058	1.09819	8
GO:0008283	II	3:1	1.09319	0.409339	0.374445	9
GO:0008283	II	4:0	2.07371	0.365878	0.176437	4
GO:0008360	I	0:4	1.5372	0.585076	0.380611	8
GO:0008360	I	1:3	1.23967	0.42302	0.341235	4
GO:0008360	I	3:1	0.533216	0.0611434	0.114669	3
GO:0008360	I	4:0	1.49668	1.35904	0.908037	3
GO:0008375	II	0:4	0.894341	0.379078	0.423863	12
GO:0008375	II	1:3	0.644765	0.15689	0.243329	3
GO:0008375	II	3:1	0.861386	0.151425	0.175792	7
GO:0008375	II	4:0	0.885996	0.291544	0.329058	4
GO:0008408	I	0:4	1.81984	1.36367	0.749333	6
GO:0008408	I	1:3	1.02159	0.134267	0.131429	5
GO:0008422	I	0:4	1.07115	0.585984	0.54706	3
GO:0008422	I	1:3	2.42549	1.32204	0.545061	3
GO:0008422	I	3:1	0.776114	0.0649272	0.0836568	4
GO:0008422	I	4:0	1.00688	0.635007	0.630667	3
GO:0008483	I	0:4	1.1118	0.557129	0.501107	6
GO:0008483	I	1:3	1.86238	1.01726	0.546213	8
GO:0008483	I	3:1	1.15244	0.770453	0.668539	17
GO:0008483	I	4:0	1.62211	0.871695	0.537382	8
GO:0008565	I	0:4	1.27938	0.718246	0.561402	21
GO:0008565	I	1:3	1.19439	0.561456	0.470078	14
GO:0008565	I	3:1	1.01598	0.501879	0.493985	26
GO:0008565	I	4:0	1.0194	1.03033	1.01072	17
[truncated: 804 more rows]
